# Supplementary material for: Influence of E-Liquids and Oral Commensal Bacteria on the Growth of Porphyromonas gingivalis Planktonically and in Biofilms
Source: Dent J (Basel). 2026 Mar 17;14(3):172. doi: 10.3390/dj14030172 (PMC13025554; doi:10.3390/dj14030172)
Supplement: Supplementary file 1 [file dentistry-14-00172-s001.zip]

Archive with 7 entries (7 files):
- Supplemental Tables S1.xlsx
- Supplemental Tables S2.xlsx
- Supplemental Tables S3.xlsx
- Supplemental Tables S4.xlsx
- Supplemental Tables S5.xlsx
- Supplemental Tables S6.xlsx
- Supplemental Tables S7.xlsx
