# Supplementary material for: Influence of E-Liquids and Oral Commensal Bacteria on the Growth of Porphyromonas gingivalis Planktonically and in Biofilms
Source: Dent J (Basel). 2026 Mar 17;14(3):172. doi: 10.3390/dj14030172 (PMC13025554; doi:10.3390/dj14030172)
Supplement: Supplementary file 1 [file dentistry-14-00172-s001.zip › Supplemental Tables S1.xlsx]

## Sheet: Table S1
	Table S1: Effect of E-Liquid Components on P. gingivalis Planktonic Growth
			Control				Glycerol				Propylene Glycol				Glycerol and Propylene Glycol				Flavorless				Tobacco				Menthol				Cinnamon				Strawberry				Blueberry
	Time (h)		Mean	SD	n		Mean	SD	n		Mean	SD	n		Mean	SD	n		Mean	SD	n		Mean	SD	n		Mean	SD	n		Mean	SD	n		Mean	SD	n		Mean	SD	n
	0		0.129843	0.0034365	7		0.126557	0.00747058	7		0.125843	0.00401782	7		0.116557	0.00902642	7		0.125271	0.00250713	7		0.123986	0.00368394	7		0.125557	0.00177281	7		0.144129	0.00181265	7		0.122129	0.00675419	7		0.127129	0.0022254	7
	8		0.233843	0.0113494	7		0.233843	0.0109	7		0.166843	0.0238078	7		0.196557	0.0224383	7		0.173129	0.014718	7		0.188129	0.0120949	7		0.171986	0.0111612	7		0.122129	0.00446681	7		0.170129	0.0122319	7		0.153129	0.0167616	7
	12		0.502843	0.0256868	7		0.518414	0.0465321	7		0.410414	0.0229108	7		0.402557	0.0334636	7		0.285271	0.0262606	7		0.348843	0.0133595	7		0.250986	0.0228525	7		0.0992714	0.00454082	7		0.3057	0.0246103	7		0.232414	0.0203283	7
	24		0.743129	0.0185459	7		0.722414	0.0211795	7		0.544129	0.0347556	7		0.577129	0.0434621	7		0.179986	0.0246084	7		0.5207	0.0403939	7		0.206414	0.0236271	7		0.0777	0.0114018	7		0.255129	0.0154473	7		0.174271	0.0411253	7
	30		0.8557	0.0242831	7		0.774129	0.0391146	7		0.6427	0.0261088	7		0.6787	0.0217179	7		0.202843	0.055601	7		0.693843	0.0239334	7		0.1617	0.0451036	7		0.0681286	0.00996422	7		0.350129	0.040718	7		0.138414	0.0451911	7

## Sheet: Table S1 Stats
Two-way ANOVA
Source of Variation	% of total variation	P value
Interaction	27.78	< 0.0001
Column Factor	37.07	< 0.0001
Time	34.03	< 0.0001
Source of Variation	P value summary	Significant?
Interaction	***	Yes
Column Factor	***	Yes
Time	***	Yes
Source of Variation	Df	Sum-of-squares	Mean square	F
Interaction	36	4.573	0.127	205.4
Column Factor	9	6.103	0.6781	1097
Time	4	5.602	1.4	2265
Residual	300	0.1855	0.0006183
Number of missing values	850
Bonferroni posttests
Control vs Glycerol
Time	Control	Glycerol	Difference	95% CI of diff.
0.0	0.1298	0.1266	-0.003286	-0.04705 to 0.04048
8.000	0.2338	0.2338	1.49e-08	-0.04376 to 0.04376
12.00	0.5028	0.5184	0.01557	-0.02819 to 0.05933
24.00	0.7431	0.7224	-0.02071	-0.06448 to 0.02305
30.00	0.8557	0.7741	-0.08157	-0.1253 to -0.03781
Time	Difference	t	P value	Summary
0.0	-0.003286	0.2472	P > 0.05	ns
8.000	1.49e-08	1.121e-06	P > 0.05	ns
12.00	0.01557	1.172	P > 0.05	ns
24.00	-0.02071	1.559	P > 0.05	ns
30.00	-0.08157	6.137	P<0.001	***
Control vs Propylene Glycol
Time	Control	Propylene Glycol	Difference	95% CI of diff.
0.0	0.1298	0.1258	-0.004	-0.04776 to 0.03976
8.000	0.2338	0.1668	-0.067	-0.1108 to -0.02324
12.00	0.5028	0.4104	-0.09243	-0.1362 to -0.04867
24.00	0.7431	0.5441	-0.199	-0.2428 to -0.1552
30.00	0.8557	0.6427	-0.213	-0.2568 to -0.1692
Time	Difference	t	P value	Summary
0.0	-0.004	0.301	P > 0.05	ns
8.000	-0.067	5.041	P<0.001	***
12.00	-0.09243	6.954	P<0.001	***
24.00	-0.199	14.97	P<0.001	***
30.00	-0.213	16.03	P<0.001	***
Control vs Glycerol and Propylene Glycol
Time	Control	Glycerol and Propylene Glycol	Difference	95% CI of diff.
0.0	0.1298	0.1166	-0.01329	-0.05705 to 0.03048
8.000	0.2338	0.1966	-0.03729	-0.08105 to 0.006476
12.00	0.5028	0.4026	-0.1003	-0.1440 to -0.05652
24.00	0.7431	0.5771	-0.166	-0.2098 to -0.1222
30.00	0.8557	0.6787	-0.177	-0.2208 to -0.1332
Time	Difference	t	P value	Summary
0.0	-0.01329	0.9996	P > 0.05	ns
8.000	-0.03729	2.805	P < 0.05	*
12.00	-0.1003	7.545	P<0.001	***
24.00	-0.166	12.49	P<0.001	***
30.00	-0.177	13.32	P<0.001	***
Control vs Flavorless
Time	Control	Flavorless	Difference	95% CI of diff.
0.0	0.1298	0.1253	-0.004571	-0.04833 to 0.03919
8.000	0.2338	0.1731	-0.06071	-0.1045 to -0.01695
12.00	0.5028	0.2853	-0.2176	-0.2613 to -0.1738
24.00	0.7431	0.18	-0.5631	-0.6069 to -0.5194
30.00	0.8557	0.2028	-0.6529	-0.6966 to -0.6091
Time	Difference	t	P value	Summary
0.0	-0.004571	0.344	P > 0.05	ns
8.000	-0.06071	4.568	P<0.001	***
12.00	-0.2176	16.37	P<0.001	***
24.00	-0.5631	42.37	P<0.001	***
30.00	-0.6529	49.12	P<0.001	***
Control vs Tobacco
Time	Control	Tobacco	Difference	95% CI of diff.
0.0	0.1298	0.124	-0.005857	-0.04962 to 0.03790
8.000	0.2338	0.1881	-0.04571	-0.08948 to -0.001952
12.00	0.5028	0.3488	-0.154	-0.1978 to -0.1102
24.00	0.7431	0.5207	-0.2224	-0.2662 to -0.1787
30.00	0.8557	0.6938	-0.1619	-0.2056 to -0.1181
Time	Difference	t	P value	Summary
0.0	-0.005857	0.4407	P > 0.05	ns
8.000	-0.04571	3.44	P<0.01	**
12.00	-0.154	11.59	P<0.001	***
24.00	-0.2224	16.74	P<0.001	***
30.00	-0.1619	12.18	P<0.001	***
Control vs Menthol
Time	Control	Menthol	Difference	95% CI of diff.
0.0	0.1298	0.1256	-0.004286	-0.04805 to 0.03948
8.000	0.2338	0.172	-0.06186	-0.1056 to -0.01810
12.00	0.5028	0.251	-0.2519	-0.2956 to -0.2081
24.00	0.7431	0.2064	-0.5367	-0.5805 to -0.4930
30.00	0.8557	0.1617	-0.694	-0.7378 to -0.6502
Time	Difference	t	P value	Summary
0.0	-0.004286	0.3225	P > 0.05	ns
8.000	-0.06186	4.654	P<0.001	***
12.00	-0.2519	18.95	P<0.001	***
24.00	-0.5367	40.38	P<0.001	***
30.00	-0.694	52.22	P<0.001	***
Control vs Cinnamon
Time	Control	Cinnamon	Difference	95% CI of diff.
0.0	0.1298	0.1441	0.01429	-0.02948 to 0.05805
8.000	0.2338	0.1221	-0.1117	-0.1555 to -0.06795
12.00	0.5028	0.09927	-0.4036	-0.4473 to -0.3598
24.00	0.7431	0.0777	-0.6654	-0.7092 to -0.6217
30.00	0.8557	0.06813	-0.7876	-0.8313 to -0.7438
Time	Difference	t	P value	Summary
0.0	0.01429	1.075	P > 0.05	ns
8.000	-0.1117	8.405	P<0.001	***
12.00	-0.4036	30.36	P<0.001	***
24.00	-0.6654	50.07	P<0.001	***
30.00	-0.7876	59.26	P<0.001	***
Control vs Strawberry
Time	Control	Strawberry	Difference	95% CI of diff.
0.0	0.1298	0.1221	-0.007714	-0.05148 to 0.03605
8.000	0.2338	0.1701	-0.06371	-0.1075 to -0.01995
12.00	0.5028	0.3057	-0.1971	-0.2409 to -0.1534
24.00	0.7431	0.2551	-0.488	-0.5318 to -0.4442
30.00	0.8557	0.3501	-0.5056	-0.5493 to -0.4618
Time	Difference	t	P value	Summary
0.0	-0.007714	0.5804	P > 0.05	ns
8.000	-0.06371	4.794	P<0.001	***
12.00	-0.1971	14.83	P<0.001	***
24.00	-0.488	36.72	P<0.001	***
30.00	-0.5056	38.04	P<0.001	***
Control vs Blueberry
Time	Control	Blueberry	Difference	95% CI of diff.
0.0	0.1298	0.1271	-0.002714	-0.04648 to 0.04105
8.000	0.2338	0.1531	-0.08071	-0.1245 to -0.03695
12.00	0.5028	0.2324	-0.2704	-0.3142 to -0.2267
24.00	0.7431	0.1743	-0.5689	-0.6126 to -0.5251
30.00	0.8557	0.1384	-0.7173	-0.7610 to -0.6735
Time	Difference	t	P value	Summary
0.0	-0.002714	0.2042	P > 0.05	ns
8.000	-0.08071	6.073	P<0.001	***
12.00	-0.2704	20.35	P<0.001	***
24.00	-0.5689	42.8	P<0.001	***
30.00	-0.7173	53.97	P<0.001	***
