# Supplementary material for: Influence of E-Liquids and Oral Commensal Bacteria on the Growth of Porphyromonas gingivalis Planktonically and in Biofilms
Source: Dent J (Basel). 2026 Mar 17;14(3):172. doi: 10.3390/dj14030172 (PMC13025554; doi:10.3390/dj14030172)
Supplement: Supplementary file 1 [file dentistry-14-00172-s001.zip › Supplemental Tables S2.xlsx]

## Sheet: Table S2A
Table S2: Effects of E-Liquids and Individual Commensal Supernatants on P. gingivalis Planktonic Growth
		Pg Growth in Commensal Supernatants
		Pg				Pg + Sg				Pg + Si				Pg + Sm				Pg + So
Time (h)		Mean	SD	n		Mean	SD	n		Mean	SD	n		Mean	SD	n		Mean	SD	n
0		0.105	0.00167332	6		0.111	0.001	3		0.11	0.001	3		0.111	0.001	3		0.113	0.0011547	3
8		0.228	0.00275681	6		0.226	0.00378594	3		0.226	0.00404145	3		0.198	0.00737112	3		0.209	0.0102144	3
12		0.502	0.0674349	6		0.509	0.0105357	3		0.538	0.0064291	3		0.288	0.0251462	3		0.48	0.00472582	3
24		0.717	0.0138227	6		0.604	0.0183303	3		0.691	0.0195534	3		0.193	0.0356791	3		0.578	0.0584123	3
30		0.686	0.0597442	6		0.691	0.0525959	3		0.736	0.0280238	3		0.659	0.032716	3		0.702	0.00945163	3

## Sheet: Table S2A Stats
Two-way ANOVA
Source of Variation	% of total variation	P value
Interaction	9.19	< 0.0001
Treatment	6.67	< 0.0001
Time	82.78	< 0.0001
Source of Variation	P value summary	Significant?
Interaction	***	Yes
Treatment	***	Yes
Time	***	Yes
Source of Variation	Df	Sum-of-squares	Mean square	F
Interaction	16	0.4301	0.02688	27.38
Treatment	4	0.3124	0.07809	79.53
Time	4	3.876	0.9689	986.8
Residual	65	0.06382	0.0009819
Number of missing values	60
Bonferroni posttests
Pg vs Pg + Sg
Time	Pg	Pg + Sg	Difference	95% CI of diff.
0	0.105	0.111	0.006	-0.07037 to 0.08237
8	0.228	0.226	-0.002	-0.07837 to 0.07437
20	0.502	0.509	0.007	-0.06937 to 0.08337
24	0.717	0.604	-0.113	-0.1894 to -0.03663
30	0.686	0.691	0.005	-0.07137 to 0.08137
Time	Difference	t	P value	Summary
0	0.006	0.2708	P > 0.05	ns
8	-0.002	0.09026	P > 0.05	ns
20	0.007	0.3159	P > 0.05	ns
24	-0.113	5.1	P<0.001	***
30	0.005	0.2257	P > 0.05	ns
Pg vs Pg + Si
Time	Pg	Pg + Si	Difference	95% CI of diff.
0	0.105	0.11	0.005	-0.07137 to 0.08137
8	0.228	0.226	-0.002	-0.07837 to 0.07437
20	0.502	0.538	0.036	-0.04037 to 0.1124
24	0.717	0.691	-0.026	-0.1024 to 0.05037
30	0.686	0.736	0.05	-0.02637 to 0.1264
Time	Difference	t	P value	Summary
0	0.005	0.2257	P > 0.05	ns
8	-0.002	0.09026	P > 0.05	ns
20	0.036	1.625	P > 0.05	ns
24	-0.026	1.173	P > 0.05	ns
30	0.05	2.257	P > 0.05	ns
Pg vs Pg + Sm
Time	Pg	Pg + Sm	Difference	95% CI of diff.
0	0.105	0.111	0.006	-0.07037 to 0.08237
8	0.228	0.198	-0.03	-0.1064 to 0.04637
20	0.502	0.288	-0.214	-0.2904 to -0.1376
24	0.717	0.193	-0.524	-0.6004 to -0.4476
30	0.686	0.659	-0.027	-0.1034 to 0.04937
Time	Difference	t	P value	Summary
0	0.006	0.2708	P > 0.05	ns
8	-0.03	1.354	P > 0.05	ns
20	-0.214	9.658	P<0.001	***
24	-0.524	23.65	P<0.001	***
30	-0.027	1.219	P > 0.05	ns
Pg vs Pg + So
Time	Pg	Pg + So	Difference	95% CI of diff.
0	0.105	0.113	0.008	-0.06837 to 0.08437
8	0.228	0.209	-0.019	-0.09537 to 0.05737
20	0.502	0.48	-0.022	-0.09837 to 0.05437
24	0.717	0.578	-0.139	-0.2154 to -0.06263
30	0.686	0.702	0.016	-0.06037 to 0.09237
Time	Difference	t	P value	Summary
0	0.008	0.3611	P > 0.05	ns
8	-0.019	0.8575	P > 0.05	ns
20	-0.022	0.9929	P > 0.05	ns
24	-0.139	6.273	P<0.001	***
30	0.016	0.7221	P > 0.05	ns
Pg + Sg vs Pg + Si
Time	Pg + Sg	Pg + Si	Difference	95% CI of diff.
0	0.111	0.11	-0.001	-0.08918 to 0.08718
8	0.226	0.226	0	-0.08818 to 0.08818
20	0.509	0.538	0.029	-0.05918 to 0.1172
24	0.604	0.691	0.087	-0.001181 to 0.1752
30	0.691	0.736	0.045	-0.04318 to 0.1332
Time	Difference	t	P value	Summary
0	-0.001	0.03909	P > 0.05	ns
8	0	0	P > 0.05	ns
20	0.029	1.133	P > 0.05	ns
24	0.087	3.4	P<0.01	**
30	0.045	1.759	P > 0.05	ns
Pg + Sg vs Pg + Sm
Time	Pg + Sg	Pg + Sm	Difference	95% CI of diff.
0	0.111	0.111	0	-0.08818 to 0.08818
8	0.226	0.198	-0.028	-0.1162 to 0.06018
20	0.509	0.288	-0.221	-0.3092 to -0.1328
24	0.604	0.193	-0.411	-0.4992 to -0.3228
30	0.691	0.659	-0.032	-0.1202 to 0.05618
Time	Difference	t	P value	Summary
0	0	0	P > 0.05	ns
8	-0.028	1.094	P > 0.05	ns
20	-0.221	8.638	P<0.001	***
24	-0.411	16.06	P<0.001	***
30	-0.032	1.251	P > 0.05	ns
Pg + Sg vs Pg + So
Time	Pg + Sg	Pg + So	Difference	95% CI of diff.
0	0.111	0.113	0.002	-0.08618 to 0.09018
8	0.226	0.209	-0.017	-0.1052 to 0.07118
20	0.509	0.48	-0.029	-0.1172 to 0.05918
24	0.604	0.578	-0.026	-0.1142 to 0.06218
30	0.691	0.702	0.011	-0.07718 to 0.09918
Time	Difference	t	P value	Summary
0	0.002	0.07817	P > 0.05	ns
8	-0.017	0.6645	P > 0.05	ns
20	-0.029	1.133	P > 0.05	ns
24	-0.026	1.016	P > 0.05	ns
30	0.011	0.4299	P > 0.05	ns
Pg + Si vs Pg + Sm
Time	Pg + Si	Pg + Sm	Difference	95% CI of diff.
0	0.11	0.111	0.001	-0.08718 to 0.08918
8	0.226	0.198	-0.028	-0.1162 to 0.06018
20	0.538	0.288	-0.25	-0.3382 to -0.1618
24	0.691	0.193	-0.498	-0.5862 to -0.4098
30	0.736	0.659	-0.077	-0.1652 to 0.01118
Time	Difference	t	P value	Summary
0	0.001	0.03909	P > 0.05	ns
8	-0.028	1.094	P > 0.05	ns
20	-0.25	9.771	P<0.001	***
24	-0.498	19.46	P<0.001	***
30	-0.077	3.01	P < 0.05	*
Pg + Si vs Pg + So
Time	Pg + Si	Pg + So	Difference	95% CI of diff.
0	0.11	0.113	0.003	-0.08518 to 0.09118
8	0.226	0.209	-0.017	-0.1052 to 0.07118
20	0.538	0.48	-0.058	-0.1462 to 0.03018
24	0.691	0.578	-0.113	-0.2012 to -0.02482
30	0.736	0.702	-0.034	-0.1222 to 0.05418
Time	Difference	t	P value	Summary
0	0.003	0.1173	P > 0.05	ns
8	-0.017	0.6645	P > 0.05	ns
20	-0.058	2.267	P > 0.05	ns
24	-0.113	4.417	P<0.001	***
30	-0.034	1.329	P > 0.05	ns
Pg + Sm vs Pg + So
Time	Pg + Sm	Pg + So	Difference	95% CI of diff.
0	0.111	0.113	0.002	-0.08618 to 0.09018
8	0.198	0.209	0.011	-0.07718 to 0.09918
20	0.288	0.48	0.192	0.1038 to 0.2802
24	0.193	0.578	0.385	0.2968 to 0.4732
30	0.659	0.702	0.043	-0.04518 to 0.1312
Time	Difference	t	P value	Summary
0	0.002	0.07817	P > 0.05	ns
8	0.011	0.4299	P > 0.05	ns
20	0.192	7.504	P<0.001	***
24	0.385	15.05	P<0.001	***
30	0.043	1.681	P > 0.05	ns
Pg (cinnamon) + Sg vs Pg (cinnamon) + Sm
Time	Pg (cinnamon) + Sg	Pg (cinnamon) + Sm	Difference	95% CI of diff.
0	0.11	0.111	0.001	-0.08267 to 0.08467
8	0.11	0.123	0.013	-0.07067 to 0.09667
20	0.132	0.151	0.019	-0.06467 to 0.1027
24	0.106	0.132	0.026	-0.05767 to 0.1097
30	0.393	0.3	-0.093	-0.1767 to -0.009331
Time	Difference	t	P value	Summary
0	0.001	0.04244	P > 0.05	ns
8	0.013	0.5518	P > 0.05	ns
20	0.019	0.8064	P > 0.05	ns
24	0.026	1.104	P > 0.05	ns
30	-0.093	3.947	P<0.001	***
Pg (cinnamon) + Sg vs Pg (cinnamon) + So
Time	Pg (cinnamon) + Sg	Pg (cinnamon) + So	Difference	95% CI of diff.
0	0.11	0.109	-0.001	-0.08467 to 0.08267
8	0.11	0.125	0.015	-0.06867 to 0.09867
20	0.132	0.145	0.013	-0.07067 to 0.09667
24	0.106	0.196	0.09	0.006331 to 0.1737
30	0.393	0.314	-0.079	-0.1627 to 0.004669
Time	Difference	t	P value	Summary
0	-0.001	0.04244	P > 0.05	ns
8	0.015	0.6367	P > 0.05	ns
20	0.013	0.5518	P > 0.05	ns
24	0.09	3.82	P<0.01	**
30	-0.079	3.353	P<0.01	**
Pg (cinnamon) + Si vs Pg (cinnamon) + Sm
Time	Pg (cinnamon) + Si	Pg (cinnamon) + Sm	Difference	95% CI of diff.
0	0.112	0.111	-0.001	-0.08467 to 0.08267
8	0.111	0.123	0.012	-0.07167 to 0.09567
20	0.128	0.151	0.023	-0.06067 to 0.1067
24	0.133	0.132	-0.001	-0.08467 to 0.08267
30	0.432	0.3	-0.132	-0.2157 to -0.04833
Time	Difference	t	P value	Summary
0	-0.001	0.04244	P > 0.05	ns
8	0.012	0.5093	P > 0.05	ns
20	0.023	0.9762	P > 0.05	ns
24	-0.001	0.04244	P > 0.05	ns
30	-0.132	5.603	P<0.001	***
Pg (cinnamon) + Si vs Pg (cinnamon) + So
Time	Pg (cinnamon) + Si	Pg (cinnamon) + So	Difference	95% CI of diff.
0	0.112	0.109	-0.003	-0.08667 to 0.08067
8	0.111	0.125	0.014	-0.06967 to 0.09767
20	0.128	0.145	0.017	-0.06667 to 0.1007
24	0.133	0.196	0.063	-0.02067 to 0.1467
30	0.432	0.314	-0.118	-0.2017 to -0.03433
Time	Difference	t	P value	Summary
0	-0.003	0.1273	P > 0.05	ns
8	0.014	0.5942	P > 0.05	ns
20	0.017	0.7215	P > 0.05	ns
24	0.063	2.674	P < 0.05	*
30	-0.118	5.008	P<0.001	***
Pg (cinnamon) + Sm vs Pg (cinnamon) + So
Time	Pg (cinnamon) + Sm	Pg (cinnamon) + So	Difference	95% CI of diff.
0	0.111	0.109	-0.002	-0.08567 to 0.08167
8	0.123	0.125	0.002	-0.08167 to 0.08567
20	0.151	0.145	-0.006	-0.08967 to 0.07767
24	0.132	0.196	0.064	-0.01967 to 0.1477
30	0.3	0.314	0.014	-0.06967 to 0.09767
Time	Difference	t	P value	Summary
0	-0.002	0.08489	P > 0.05	ns
8	0.002	0.08489	P > 0.05	ns
20	-0.006	0.2547	P > 0.05	ns
24	0.064	2.716	P < 0.05	*
30	0.014	0.5942	P > 0.05	ns

## Sheet: Table S2B
Table S2: Effects of E-Liquids and Individual Commensal Supernatants on P. gingivalis Planktonic Growth
		Pg Growth in Menthol E-Liquid and Commensal Supernatants: Comparison to Pg in untreated control
		Pg				Pg (menthol)				Pg (menthol) + Sg				Pg (menthol) + Si				Pg (menthol) + Sm				Pg (menthol) + So
Time (h)		Mean	SD	n		Mean	SD	n		Mean	SD	n		Mean	SD	n		Mean	SD	n		Mean	SD	n
0		0.105	0.00167332	6		0.103	0.00360555	3		0.108	0.00208167	3		0.107	0.00152753	3		0.108	0.00152753	3		0.113	0.0011547	3
8		0.228	0.00275681	6		0.178	0.00568624	3		0.179	0.0174356	3		0.18	0.00550757	3		0.189	0.00550757	3		0.209	0.0102144	3
12		0.502	0.0674349	6		0.285	0.0595427	3		0.317	0.0763042	3		0.418	0.1403	3		0.467	0.153494	3		0.48	0.00472582	3
24		0.717	0.0138227	6		0.217	0.0672681	3		0.253	0.0742226	3		0.387	0.0686027	3		0.462	0.0350048	3		0.578	0.0584123	3
30		0.686	0.0597442	6		0.376	0.0779679	3		0.607	0.115626	3		0.527	0.184245	3		0.439	0.109153	3		0.702	0.00945163	3

## Sheet: Table S2B Stats
Two-way ANOVA
Source of Variation	% of total variation	P value
Interaction	12.54	< 0.0001
Treatment	10.74	< 0.0001
Time	65.3	< 0.0001
Source of Variation	P value summary	Significant?
Interaction	***	Yes
Treatment	***	Yes
Time	***	Yes
Source of Variation	Df	Sum-of-squares	Mean square	F
Interaction	20	0.4829	0.02414	4.113
Treatment	5	0.4135	0.08271	14.09
Time	4	2.515	0.6288	107.1
Residual	75	0.4403	0.00587
Number of missing values	75
Bonferroni posttests
Pg vs Pg (menthol)
Time	Pg	Pg (menthol)	Difference	95% CI of diff.
0	0.105	0.103	-0.002	-0.1944 to 0.1904
8	0.228	0.178	-0.05	-0.2424 to 0.1424
20	0.502	0.285	-0.217	-0.4094 to -0.02461
24	0.717	0.217	-0.5	-0.6924 to -0.3076
30	0.686	0.376	-0.31	-0.5024 to -0.1176
Time	Difference	t	P value	Summary
0	-0.002	0.03692	P > 0.05	ns
8	-0.05	0.9229	P > 0.05	ns
20	-0.217	4.005	P<0.001	***
24	-0.5	9.229	P<0.001	***
30	-0.31	5.722	P<0.001	***
Pg vs Pg (menthol) + Sg
Time	Pg	Pg (menthol) + Sg	Difference	95% CI of diff.
0	0.105	0.108	0.003	-0.1894 to 0.1954
8	0.228	0.179	-0.049	-0.2414 to 0.1434
20	0.502	0.317	-0.185	-0.3774 to 0.007392
24	0.717	0.253	-0.464	-0.6564 to -0.2716
30	0.686	0.607	-0.079	-0.2714 to 0.1134
Time	Difference	t	P value	Summary
0	0.003	0.05537	P > 0.05	ns
8	-0.049	0.9044	P > 0.05	ns
20	-0.185	3.415	P<0.01	**
24	-0.464	8.565	P<0.001	***
30	-0.079	1.458	P > 0.05	ns
Pg vs Pg (menthol) + Si
Time	Pg	Pg (menthol) + Si	Difference	95% CI of diff.
0	0.105	0.108	0.003	-0.1894 to 0.1954
8	0.228	0.182	-0.046	-0.2384 to 0.1464
20	0.502	0.408	-0.094	-0.2864 to 0.09839
24	0.717	0.388	-0.329	-0.5214 to -0.1366
30	0.686	0.66	-0.026	-0.2184 to 0.1664
Time	Difference	t	P value	Summary
0	0.003	0.05537	P > 0.05	ns
8	-0.046	0.8491	P > 0.05	ns
20	-0.094	1.735	P > 0.05	ns
24	-0.329	6.073	P<0.001	***
30	-0.026	0.4799	P > 0.05	ns
Pg vs Pg (menthol) + Sm
Time	Pg	Pg (menthol) + Sm	Difference	95% CI of diff.
0	0.105	0.107	0.002	-0.1904 to 0.1944
8	0.228	0.18	-0.048	-0.2404 to 0.1444
20	0.502	0.418	-0.084	-0.2764 to 0.1084
24	0.717	0.387	-0.33	-0.5224 to -0.1376
30	0.686	0.527	-0.159	-0.3514 to 0.03339
Time	Difference	t	P value	Summary
0	0.002	0.03692	P > 0.05	ns
8	-0.048	0.886	P > 0.05	ns
20	-0.084	1.55	P > 0.05	ns
24	-0.33	6.091	P<0.001	***
30	-0.159	2.935	P < 0.05	*
Pg vs Pg (menthol) + So
Time	Pg	Pg (menthol) + So	Difference	95% CI of diff.
0	0.105	0.108	0.003	-0.1894 to 0.1954
8	0.228	0.189	-0.039	-0.2314 to 0.1534
20	0.502	0.467	-0.035	-0.2274 to 0.1574
24	0.717	0.462	-0.255	-0.4474 to -0.06261
30	0.686	0.439	-0.247	-0.4394 to -0.05461
Time	Difference	t	P value	Summary
0	0.003	0.05537	P > 0.05	ns
8	-0.039	0.7199	P > 0.05	ns
20	-0.035	0.646	P > 0.05	ns
24	-0.255	4.707	P<0.001	***
30	-0.247	4.559	P<0.001	***
Pg (menthol) vs Pg (menthol) + Sg
Time	Pg (menthol)	Pg (menthol) + Sg	Difference	95% CI of diff.
0	0.103	0.108	0.005	-0.2172 to 0.2272
8	0.178	0.179	0.001	-0.2212 to 0.2232
20	0.285	0.317	0.032	-0.1902 to 0.2542
24	0.217	0.253	0.036	-0.1862 to 0.2582
30	0.376	0.607	0.231	0.008845 to 0.4532
Time	Difference	t	P value	Summary
0	0.005	0.07993	P > 0.05	ns
8	0.001	0.01599	P > 0.05	ns
20	0.032	0.5115	P > 0.05	ns
24	0.036	0.5755	P > 0.05	ns
30	0.231	3.693	P<0.01	**
Pg (menthol) vs Pg (menthol) + Si
Time	Pg (menthol)	Pg (menthol) + Si	Difference	95% CI of diff.
0	0.103	0.108	0.005	-0.2172 to 0.2272
8	0.178	0.182	0.004	-0.2182 to 0.2262
20	0.285	0.408	0.123	-0.09915 to 0.3452
24	0.217	0.388	0.171	-0.05115 to 0.3932
30	0.376	0.66	0.284	0.06185 to 0.5062
Time	Difference	t	P value	Summary
0	0.005	0.07993	P > 0.05	ns
8	0.004	0.06394	P > 0.05	ns
20	0.123	1.966	P > 0.05	ns
24	0.171	2.733	P < 0.05	*
30	0.284	4.54	P<0.001	***
Pg (menthol) vs Pg (menthol) + Sm
Time	Pg (menthol)	Pg (menthol) + Sm	Difference	95% CI of diff.
0	0.103	0.107	0.004	-0.2182 to 0.2262
8	0.178	0.18	0.002	-0.2202 to 0.2242
20	0.285	0.418	0.133	-0.08915 to 0.3552
24	0.217	0.387	0.17	-0.05215 to 0.3922
30	0.376	0.527	0.151	-0.07115 to 0.3732
Time	Difference	t	P value	Summary
0	0.004	0.06394	P > 0.05	ns
8	0.002	0.03197	P > 0.05	ns
20	0.133	2.126	P > 0.05	ns
24	0.17	2.717	P < 0.05	*
30	0.151	2.414	P > 0.05	ns
Pg (menthol) vs Pg (menthol) + So
Time	Pg (menthol)	Pg (menthol) + So	Difference	95% CI of diff.
0	0.103	0.108	0.005	-0.2172 to 0.2272
8	0.178	0.189	0.011	-0.2112 to 0.2332
20	0.285	0.467	0.182	-0.04015 to 0.4042
24	0.217	0.462	0.245	0.02285 to 0.4672
30	0.376	0.439	0.063	-0.1592 to 0.2852
Time	Difference	t	P value	Summary
0	0.005	0.07993	P > 0.05	ns
8	0.011	0.1758	P > 0.05	ns
20	0.182	2.909	P < 0.05	*
24	0.245	3.916	P<0.001	***
30	0.063	1.007	P > 0.05	ns
Pg (menthol) + Sg vs Pg (menthol) + Si
Time	Pg (menthol) + Sg	Pg (menthol) + Si	Difference	95% CI of diff.
0	0.108	0.108	0	-0.2222 to 0.2222
8	0.179	0.182	0.003	-0.2192 to 0.2252
20	0.317	0.408	0.091	-0.1312 to 0.3132
24	0.253	0.388	0.135	-0.08715 to 0.3572
30	0.607	0.66	0.053	-0.1692 to 0.2752
Time	Difference	t	P value	Summary
0	0	0	P > 0.05	ns
8	0.003	0.04796	P > 0.05	ns
20	0.091	1.455	P > 0.05	ns
24	0.135	2.158	P > 0.05	ns
30	0.053	0.8472	P > 0.05	ns
Pg (menthol) + Sg vs Pg (menthol) + Sm
Time	Pg (menthol) + Sg	Pg (menthol) + Sm	Difference	95% CI of diff.
0	0.108	0.107	-0.001	-0.2232 to 0.2212
8	0.179	0.18	0.001	-0.2212 to 0.2232
20	0.317	0.418	0.101	-0.1212 to 0.3232
24	0.253	0.387	0.134	-0.08815 to 0.3562
30	0.607	0.527	-0.08	-0.3022 to 0.1422
Time	Difference	t	P value	Summary
0	-0.001	0.01599	P > 0.05	ns
8	0.001	0.01599	P > 0.05	ns
20	0.101	1.615	P > 0.05	ns
24	0.134	2.142	P > 0.05	ns
30	-0.08	1.279	P > 0.05	ns
Pg (menthol) + Sg vs Pg (menthol) + So
Time	Pg (menthol) + Sg	Pg (menthol) + So	Difference	95% CI of diff.
0	0.108	0.108	0	-0.2222 to 0.2222
8	0.179	0.189	0.01	-0.2122 to 0.2322
20	0.317	0.467	0.15	-0.07215 to 0.3722
24	0.253	0.462	0.209	-0.01315 to 0.4312
30	0.607	0.439	-0.168	-0.3902 to 0.05415
Time	Difference	t	P value	Summary
0	0	0	P > 0.05	ns
8	0.01	0.1599	P > 0.05	ns
20	0.15	2.398	P > 0.05	ns
24	0.209	3.341	P<0.01	**
30	-0.168	2.686	P < 0.05	*
Pg (menthol) + Si vs Pg (menthol) + Sm
Time	Pg (menthol) + Si	Pg (menthol) + Sm	Difference	95% CI of diff.
0	0.108	0.107	-0.001	-0.2232 to 0.2212
8	0.182	0.18	-0.002	-0.2242 to 0.2202
20	0.408	0.418	0.01	-0.2122 to 0.2322
24	0.388	0.387	-0.001	-0.2232 to 0.2212
30	0.66	0.527	-0.133	-0.3552 to 0.08915
Time	Difference	t	P value	Summary
0	-0.001	0.01599	P > 0.05	ns
8	-0.002	0.03197	P > 0.05	ns
20	0.01	0.1599	P > 0.05	ns
24	-0.001	0.01599	P > 0.05	ns
30	-0.133	2.126	P > 0.05	ns
Pg (menthol) + Si vs Pg (menthol) + So
Time	Pg (menthol) + Si	Pg (menthol) + So	Difference	95% CI of diff.
0	0.108	0.108	0	-0.2222 to 0.2222
8	0.182	0.189	0.007	-0.2152 to 0.2292
20	0.408	0.467	0.059	-0.1632 to 0.2812
24	0.388	0.462	0.074	-0.1482 to 0.2962
30	0.66	0.439	-0.221	-0.4432 to 0.001155
Time	Difference	t	P value	Summary
0	0	0	P > 0.05	ns
8	0.007	0.1119	P > 0.05	ns
20	0.059	0.9431	P > 0.05	ns
24	0.074	1.183	P > 0.05	ns
30	-0.221	3.533	P<0.01	**
Pg (menthol) + Sm vs Pg (menthol) + So
Time	Pg (menthol) + Sm	Pg (menthol) + So	Difference	95% CI of diff.
0	0.107	0.108	0.001	-0.2212 to 0.2232
8	0.18	0.189	0.009	-0.2132 to 0.2312
20	0.418	0.467	0.049	-0.1732 to 0.2712
24	0.387	0.462	0.075	-0.1472 to 0.2972
30	0.527	0.439	-0.088	-0.3102 to 0.1342
Time	Difference	t	P value	Summary
0	0.001	0.01599	P > 0.05	ns
8	0.009	0.1439	P > 0.05	ns
20	0.049	0.7833	P > 0.05	ns
24	0.075	1.199	P > 0.05	ns
30	-0.088	1.407	P > 0.05	ns

## Sheet: Table S2C
Table S2: Effects of E-Liquids and Individual Commensal Supernatants on P. gingivalis Planktonic Growth
		Pg Growth in Menthol E-Liquid and Commensal Supernatants: Comparison to Pg in untreated control
		Pg (menthol)				Pg (menthol) + Sg				Pg (menthol) + Si				Pg (menthol) + Sm				Pg (menthol) + So
Time (h)		Mean	SD	n		Mean	SD	n		Mean	SD	n		Mean	SD	n		Mean	SD	n
0		0.103	0.00360555	3		0.108	0.00208167	3		0.107	0.00152753	3		0.108	0.00152753	3		0.113	0.0011547	3
8		0.178	0.00568624	3		0.179	0.0174356	3		0.18	0.00550757	3		0.189	0.00550757	3		0.209	0.0102144	3
12		0.285	0.0595427	3		0.317	0.0763042	3		0.418	0.1403	3		0.467	0.153494	3		0.48	0.00472582	3
24		0.217	0.0672681	3		0.253	0.0742226	3		0.387	0.0686027	3		0.462	0.0350048	3		0.578	0.0584123	3
30		0.376	0.0779679	3		0.607	0.115626	3		0.527	0.184245	3		0.439	0.109153	3		0.702	0.00945163	3

## Sheet: Table S2C Stats
Two-way ANOVA
Source of Variation	% of total variation	P value
Interaction	9.64	0.0582
Column Factor	5.41	0.0065
Time	68.21	< 0.0001
Source of Variation	P value summary	Significant?
Interaction	ns	No
Column Factor	**	Yes
Row Factor	***	Yes
Source of Variation	Df	Sum-of-squares	Mean square	F
Interaction	16	0.2295	0.01434	1.799
Column Factor	4	0.1289	0.03222	4.041
Time	4	1.625	0.4062	50.94
Residual	50	0.3987	0.007974
Number of missing values	0
Bonferroni posttests
Pg (menthol) vs Pg (menthol) + Sg
Time	Pg (menthol)	Pg (menthol) + Sg	Difference	95% CI of diff.
0	0.103	0.108	0.005	-0.2271 to 0.2371
8	0.178	0.179	0.001	-0.2311 to 0.2331
20	0.285	0.317	0.032	-0.2001 to 0.2641
24	0.217	0.253	0.036	-0.1961 to 0.2681
30	0.376	0.607	0.231	-0.001146 to 0.4631
Time	Difference	t	P value	Summary
0	0.005	0.06858	P > 0.05	ns
8	0.001	0.01372	P > 0.05	ns
20	0.032	0.4389	P > 0.05	ns
24	0.036	0.4938	P > 0.05	ns
30	0.231	3.168	P < 0.05	*
Pg (menthol) vs Pg (menthol) + Si
Time	Pg (menthol)	Pg (menthol) + Si	Difference	95% CI of diff.
0	0.103	0.108	0.005	-0.2271 to 0.2371
8	0.178	0.182	0.004	-0.2281 to 0.2361
20	0.285	0.408	0.123	-0.1091 to 0.3551
24	0.217	0.388	0.171	-0.06115 to 0.4031
30	0.376	0.66	0.284	0.05185 to 0.5161
Time	Difference	t	P value	Summary
0	0.005	0.06858	P > 0.05	ns
8	0.004	0.05486	P > 0.05	ns
20	0.123	1.687	P > 0.05	ns
24	0.171	2.345	P > 0.05	ns
30	0.284	3.895	P<0.01	**
Pg (menthol) vs Pg (menthol) + Sm
Time	Pg (menthol)	Pg (menthol) + Sm	Difference	95% CI of diff.
0	0.103	0.107	0.004	-0.2281 to 0.2361
8	0.178	0.18	0.002	-0.2301 to 0.2341
20	0.285	0.418	0.133	-0.09915 to 0.3651
24	0.217	0.387	0.17	-0.06215 to 0.4021
30	0.376	0.527	0.151	-0.08115 to 0.3831
Time	Difference	t	P value	Summary
0	0.004	0.05486	P > 0.05	ns
8	0.002	0.02743	P > 0.05	ns
20	0.133	1.824	P > 0.05	ns
24	0.17	2.332	P > 0.05	ns
30	0.151	2.071	P > 0.05	ns
Pg (menthol) vs Pg (menthol) + So
Time	Pg (menthol)	Pg (menthol) + So	Difference	95% CI of diff.
0	0.103	0.108	0.005	-0.2271 to 0.2371
8	0.178	0.189	0.011	-0.2211 to 0.2431
20	0.285	0.467	0.182	-0.05015 to 0.4141
24	0.217	0.462	0.245	0.01285 to 0.4771
30	0.376	0.439	0.063	-0.1691 to 0.2951
Time	Difference	t	P value	Summary
0	0.005	0.06858	P > 0.05	ns
8	0.011	0.1509	P > 0.05	ns
20	0.182	2.496	P > 0.05	ns
24	0.245	3.36	P<0.01	**
30	0.063	0.8641	P > 0.05	ns

## Sheet: Table S2D
Table S2: Effects of E-Liquids and Individual Commensal Supernatants on P. gingivalis Planktonic Growth
		Pg Growth in Cinnamon E-Liquid and Commensal Supernatants: Comparison to Pg with E-Liquids
		Pg				Pg (cinnamon)				Pg (cinnamon) + Sg				Pg (cinnamon) + Si				Pg (cinnamon) + Sm				Pg (cinnamon) + So
Time (h)		Mean	SD	n		Mean	SD	n		Mean	SD	n		Mean	SD	n		Mean	SD	n		Mean	SD	n
0		0.105	0.00167332	6		0.106	0.00305505	3		0.11	0.00057735	3		0.111	0.001	3		0.109	0.00057735	3		0.113	0.0011547	3
8		0.228	0.00275681	6		0.134	0.0112398	3		0.11	0.0104083	3		0.123	0.0052915	3		0.125	0.0275923	3		0.209	0.0102144	3
12		0.502	0.0674349	6		0.1	0.015695	3		0.132	0.0106927	3		0.151	0.00450925	3		0.145	0.0207926	3		0.48	0.00472582	3
24		0.717	0.0138227	6		0.067	0.00550757	3		0.106	0.0312143	3		0.132	0.00152753	3		0.196	0.03751	3		0.578	0.0584123	3
30		0.686	0.0597442	6		0.323	0.0362905	3		0.393	0.002	3		0.3	0.0133167	3		0.314	0.0600111	3		0.702	0.00945163	3

## Sheet: Tabel S2D Stats
Two-way ANOVA
Source of Variation	% of total variation	P value
Interaction	22.9	< 0.0001
Treatment	37.46	< 0.0001
Time	37.47	< 0.0001
Source of Variation	P value summary	Significant?
Interaction	***	Yes
Treatment	***	Yes
Time	***	Yes
Source of Variation	Df	Sum-of-squares	Mean square	F
Interaction	20	0.6595	0.03298	39.6
Treatment	5	1.079	0.2158	259.1
Time	4	1.079	0.2698	324
Residual	75	0.06245	0.0008327
Number of missing values	75
Bonferroni posttests
Pg vs Pg (cinnamon)
Time	Pg	Pg (cinnamon)	Difference	95% CI of diff.
0	0.105	0.106	0.001	-0.07146 to 0.07346
8	0.228	0.134	-0.094	-0.1665 to -0.02154
20	0.502	0.1	-0.402	-0.4745 to -0.3295
24	0.717	0.067	-0.65	-0.7225 to -0.5775
30	0.686	0.323	-0.363	-0.4355 to -0.2905
Time	Difference	t	P value	Summary
0	0.001	0.04901	P > 0.05	ns
8	-0.094	4.607	P<0.001	***
20	-0.402	19.7	P<0.001	***
24	-0.65	31.86	P<0.001	***
30	-0.363	17.79	P<0.001	***
Pg vs Pg (cinnamon) + Sg
Time	Pg	Pg (cinnamon) + Sg	Difference	95% CI of diff.
0	0.105	0.11	0.005	-0.06746 to 0.07746
8	0.228	0.11	-0.118	-0.1905 to -0.04554
20	0.502	0.132	-0.37	-0.4425 to -0.2975
24	0.717	0.106	-0.611	-0.6835 to -0.5385
30	0.686	0.393	-0.293	-0.3655 to -0.2205
Time	Difference	t	P value	Summary
0	0.005	0.245	P > 0.05	ns
8	-0.118	5.783	P<0.001	***
20	-0.37	18.13	P<0.001	***
24	-0.611	29.94	P<0.001	***
30	-0.293	14.36	P<0.001	***
Pg vs Pg (cinnamon) + Si
Time	Pg	Pg (cinnamon) + Si	Difference	95% CI of diff.
0	0.105	0.112	0.007	-0.06546 to 0.07946
8	0.228	0.111	-0.117	-0.1895 to -0.04454
20	0.502	0.128	-0.374	-0.4465 to -0.3015
24	0.717	0.133	-0.584	-0.6565 to -0.5115
30	0.686	0.432	-0.254	-0.3265 to -0.1815
Time	Difference	t	P value	Summary
0	0.007	0.3431	P > 0.05	ns
8	-0.117	5.734	P<0.001	***
20	-0.374	18.33	P<0.001	***
24	-0.584	28.62	P<0.001	***
30	-0.254	12.45	P<0.001	***
Pg vs Pg (cinnamon) + Sm
Time	Pg	Pg (cinnamon) + Sm	Difference	95% CI of diff.
0	0.105	0.111	0.006	-0.06646 to 0.07846
8	0.228	0.123	-0.105	-0.1775 to -0.03254
20	0.502	0.151	-0.351	-0.4235 to -0.2785
24	0.717	0.132	-0.585	-0.6575 to -0.5125
30	0.686	0.3	-0.386	-0.4585 to -0.3135
Time	Difference	t	P value	Summary
0	0.006	0.2941	P > 0.05	ns
8	-0.105	5.146	P<0.001	***
20	-0.351	17.2	P<0.001	***
24	-0.585	28.67	P<0.001	***
30	-0.386	18.92	P<0.001	***
Pg vs Pg (cinnamon) + So
Time	Pg	Pg (cinnamon) + So	Difference	95% CI of diff.
0	0.105	0.109	0.004	-0.06846 to 0.07646
8	0.228	0.125	-0.103	-0.1755 to -0.03054
20	0.502	0.145	-0.357	-0.4295 to -0.2845
24	0.717	0.196	-0.521	-0.5935 to -0.4485
30	0.686	0.314	-0.372	-0.4445 to -0.2995
Time	Difference	t	P value	Summary
0	0.004	0.196	P > 0.05	ns
8	-0.103	5.048	P<0.001	***
20	-0.357	17.5	P<0.001	***
24	-0.521	25.53	P<0.001	***
30	-0.372	18.23	P<0.001	***
Pg (cinnamon) vs Pg (cinnamon) + Sg
Time	Pg (cinnamon)	Pg (cinnamon) + Sg	Difference	95% CI of diff.
0	0.106	0.11	0.004	-0.07967 to 0.08767
8	0.134	0.11	-0.024	-0.1077 to 0.05967
20	0.1	0.132	0.032	-0.05167 to 0.1157
24	0.067	0.106	0.039	-0.04467 to 0.1227
30	0.323	0.393	0.07	-0.01367 to 0.1537
Time	Difference	t	P value	Summary
0	0.004	0.1698	P > 0.05	ns
8	-0.024	1.019	P > 0.05	ns
20	0.032	1.358	P > 0.05	ns
24	0.039	1.655	P > 0.05	ns
30	0.07	2.971	P < 0.05	*
Pg (cinnamon) vs Pg (cinnamon) + Si
Time	Pg (cinnamon)	Pg (cinnamon) + Si	Difference	95% CI of diff.
0	0.106	0.112	0.006	-0.07767 to 0.08967
8	0.134	0.111	-0.023	-0.1067 to 0.06067
20	0.1	0.128	0.028	-0.05567 to 0.1117
24	0.067	0.133	0.066	-0.01767 to 0.1497
30	0.323	0.432	0.109	0.02533 to 0.1927
Time	Difference	t	P value	Summary
0	0.006	0.2547	P > 0.05	ns
8	-0.023	0.9762	P > 0.05	ns
20	0.028	1.188	P > 0.05	ns
24	0.066	2.801	P < 0.05	*
30	0.109	4.626	P<0.001	***
Pg (cinnamon) vs Pg (cinnamon) + Sm
Time	Pg (cinnamon)	Pg (cinnamon) + Sm	Difference	95% CI of diff.
0	0.106	0.111	0.005	-0.07867 to 0.08867
8	0.134	0.123	-0.011	-0.09467 to 0.07267
20	0.1	0.151	0.051	-0.03267 to 0.1347
24	0.067	0.132	0.065	-0.01867 to 0.1487
30	0.323	0.3	-0.023	-0.1067 to 0.06067
Time	Difference	t	P value	Summary
0	0.005	0.2122	P > 0.05	ns
8	-0.011	0.4669	P > 0.05	ns
20	0.051	2.165	P > 0.05	ns
24	0.065	2.759	P < 0.05	*
30	-0.023	0.9762	P > 0.05	ns
Pg (cinnamon) vs Pg (cinnamon) + So
Time	Pg (cinnamon)	Pg (cinnamon) + So	Difference	95% CI of diff.
0	0.106	0.109	0.003	-0.08067 to 0.08667
8	0.134	0.125	-0.009	-0.09267 to 0.07467
20	0.1	0.145	0.045	-0.03867 to 0.1287
24	0.067	0.196	0.129	0.04533 to 0.2127
30	0.323	0.314	-0.009	-0.09267 to 0.07467
Time	Difference	t	P value	Summary
0	0.003	0.1273	P > 0.05	ns
8	-0.009	0.382	P > 0.05	ns
20	0.045	1.91	P > 0.05	ns
24	0.129	5.475	P<0.001	***
30	-0.009	0.382	P > 0.05	ns
Pg (cinnamon) + Sg vs Pg (cinnamon) + Si
Time	Pg (cinnamon) + Sg	Pg (cinnamon) + Si	Difference	95% CI of diff.
0	0.11	0.112	0.002	-0.08167 to 0.08567
8	0.11	0.111	0.001	-0.08267 to 0.08467
20	0.132	0.128	-0.004	-0.08767 to 0.07967
24	0.106	0.133	0.027	-0.05667 to 0.1107
30	0.393	0.432	0.039	-0.04467 to 0.1227
Time	Difference	t	P value	Summary
0	0.002	0.08489	P > 0.05	ns
8	0.001	0.04244	P > 0.05	ns
20	-0.004	0.1698	P > 0.05	ns
24	0.027	1.146	P > 0.05	ns
30	0.039	1.655	P > 0.05	ns
Pg (cinnamon) + Sg vs Pg (cinnamon) + Sm
Time	Pg (cinnamon) + Sg	Pg (cinnamon) + Sm	Difference	95% CI of diff.
0	0.11	0.111	0.001	-0.08267 to 0.08467
8	0.11	0.123	0.013	-0.07067 to 0.09667
20	0.132	0.151	0.019	-0.06467 to 0.1027
24	0.106	0.132	0.026	-0.05767 to 0.1097
30	0.393	0.3	-0.093	-0.1767 to -0.009331
Time	Difference	t	P value	Summary
0	0.001	0.04244	P > 0.05	ns
8	0.013	0.5518	P > 0.05	ns
20	0.019	0.8064	P > 0.05	ns
24	0.026	1.104	P > 0.05	ns
30	-0.093	3.947	P<0.001	***
Pg (cinnamon) + Sg vs Pg (cinnamon) + So
Time	Pg (cinnamon) + Sg	Pg (cinnamon) + So	Difference	95% CI of diff.
0	0.11	0.109	-0.001	-0.08467 to 0.08267
8	0.11	0.125	0.015	-0.06867 to 0.09867
20	0.132	0.145	0.013	-0.07067 to 0.09667
24	0.106	0.196	0.09	0.006331 to 0.1737
30	0.393	0.314	-0.079	-0.1627 to 0.004669
Time	Difference	t	P value	Summary
0	-0.001	0.04244	P > 0.05	ns
8	0.015	0.6367	P > 0.05	ns
20	0.013	0.5518	P > 0.05	ns
24	0.09	3.82	P<0.01	**
30	-0.079	3.353	P<0.01	**
Pg (cinnamon) + Si vs Pg (cinnamon) + Sm
Time	Pg (cinnamon) + Si	Pg (cinnamon) + Sm	Difference	95% CI of diff.
0	0.112	0.111	-0.001	-0.08467 to 0.08267
8	0.111	0.123	0.012	-0.07167 to 0.09567
20	0.128	0.151	0.023	-0.06067 to 0.1067
24	0.133	0.132	-0.001	-0.08467 to 0.08267
30	0.432	0.3	-0.132	-0.2157 to -0.04833
Time	Difference	t	P value	Summary
0	-0.001	0.04244	P > 0.05	ns
8	0.012	0.5093	P > 0.05	ns
20	0.023	0.9762	P > 0.05	ns
24	-0.001	0.04244	P > 0.05	ns
30	-0.132	5.603	P<0.001	***
Pg (cinnamon) + Si vs Pg (cinnamon) + So
Time	Pg (cinnamon) + Si	Pg (cinnamon) + So	Difference	95% CI of diff.
0	0.112	0.109	-0.003	-0.08667 to 0.08067
8	0.111	0.125	0.014	-0.06967 to 0.09767
20	0.128	0.145	0.017	-0.06667 to 0.1007
24	0.133	0.196	0.063	-0.02067 to 0.1467
30	0.432	0.314	-0.118	-0.2017 to -0.03433
Time	Difference	t	P value	Summary
0	-0.003	0.1273	P > 0.05	ns
8	0.014	0.5942	P > 0.05	ns
20	0.017	0.7215	P > 0.05	ns
24	0.063	2.674	P < 0.05	*
30	-0.118	5.008	P<0.001	***
Pg (cinnamon) + Sm vs Pg (cinnamon) + So
Time	Pg (cinnamon) + Sm	Pg (cinnamon) + So	Difference	95% CI of diff.
0	0.111	0.109	-0.002	-0.08567 to 0.08167
8	0.123	0.125	0.002	-0.08167 to 0.08567
20	0.151	0.145	-0.006	-0.08967 to 0.07767
24	0.132	0.196	0.064	-0.01967 to 0.1477
30	0.3	0.314	0.014	-0.06967 to 0.09767
Time	Difference	t	P value	Summary
0	-0.002	0.08489	P > 0.05	ns
8	0.002	0.08489	P > 0.05	ns
20	-0.006	0.2547	P > 0.05	ns
24	0.064	2.716	P < 0.05	*
30	0.014	0.5942	P > 0.05	ns

## Sheet: Table S2E
Table S2: Effects of E-Liquids and Individual Commensal Supernatants on P. gingivalis Planktonic Growth
		Pg Growth in Menthol E-Liquid and Commensal Supernatants: Comparison to Pg with E-Liquids
		Pg (cinnamon)				Pg cinnamon) + Sg				Pg (cinnamon) + Si				Pg (cinnamon) + Sm				Pg (cinnamon) + So
Time (h)		Mean	SD	n		Mean	SD	n		Mean	SD	n		Mean	SD	n		Mean	SD	n
0		0.106	0.00305505	3		0.11	0.00057735	3		0.111	0.001	3		0.109	0.00057735	3		0.113	0.0011547	3
8		0.134	0.0112398	3		0.11	0.0104083	3		0.123	0.0052915	3		0.125	0.0275923	3		0.209	0.0102144	3
12		0.1	0.015695	3		0.132	0.0106927	3		0.151	0.00450925	3		0.145	0.0207926	3		0.48	0.00472582	3
24		0.067	0.00550757	3		0.106	0.0312143	3		0.132	0.00152753	3		0.196	0.03751	3		0.578	0.0584123	3
30		0.323	0.0362905	3		0.393	0.002	3		0.3	0.0133167	3		0.314	0.0600111	3		0.702	0.00945163	3

## Sheet: Table S2E Stats
Two-way ANOVA
Source of Variation	% of total variation	P value
Interaction	8.08	< 0.0001
Column Factor	1.71	< 0.0001
Time	87.37	< 0.0001
Source of Variation	P value summary	Significant?
Interaction	***	Yes
Column Factor	***	Yes
Time	***	Yes
Source of Variation	Df	Sum-of-squares	Mean square	F
Interaction	16	0.05923	0.003702	8.874
Column Factor	4	0.01256	0.003139	7.524
Time	4	0.6407	0.1602	383.9
Residual	50	0.02086	0.0004172
Number of missing values	0
Bonferroni posttests
Pg (cinnamon) vs Pg (cinnamon) + Sg
Time	Pg (cinnamon)	Pg (cinnamon) + Sg	Difference	95% CI of diff.
0	0.106	0.11	0.004	-0.04910 to 0.05710
8	0.134	0.11	-0.024	-0.07710 to 0.02910
20	0.1	0.132	0.032	-0.02110 to 0.08510
24	0.067	0.106	0.039	-0.01410 to 0.09210
30	0.323	0.393	0.07	0.01690 to 0.1231
Time	Difference	t	P value	Summary
0	0.004	0.2399	P > 0.05	ns
8	-0.024	1.439	P > 0.05	ns
20	0.032	1.919	P > 0.05	ns
24	0.039	2.339	P > 0.05	ns
30	0.07	4.197	P<0.001	***
Pg (cinnamon) vs Pg (cinnamon) + Si
Time	Pg (cinnamon)	Pg (cinnamon) + Si	Difference	95% CI of diff.
0	0.106	0.112	0.006	-0.04710 to 0.05910
8	0.134	0.111	-0.023	-0.07610 to 0.03010
20	0.1	0.128	0.028	-0.02510 to 0.08110
24	0.067	0.133	0.066	0.01290 to 0.1191
30	0.323	0.432	0.109	0.05590 to 0.1621
Time	Difference	t	P value	Summary
0	0.006	0.3598	P > 0.05	ns
8	-0.023	1.379	P > 0.05	ns
20	0.028	1.679	P > 0.05	ns
24	0.066	3.958	P<0.01	**
30	0.109	6.536	P<0.001	***
Pg (cinnamon) vs Pg (cinnamon) + Sm
Time	Pg (cinnamon)	Pg (cinnamon) + Sm	Difference	95% CI of diff.
0	0.106	0.111	0.005	-0.04810 to 0.05810
8	0.134	0.123	-0.011	-0.06410 to 0.04210
20	0.1	0.151	0.051	-0.002100 to 0.1041
24	0.067	0.132	0.065	0.01190 to 0.1181
30	0.323	0.3	-0.023	-0.07610 to 0.03010
Time	Difference	t	P value	Summary
0	0.005	0.2998	P > 0.05	ns
8	-0.011	0.6596	P > 0.05	ns
20	0.051	3.058	P < 0.05	*
24	0.065	3.898	P<0.01	**
30	-0.023	1.379	P > 0.05	ns
Pg (cinnamon) vs Pg (cinnamon) + So
Time	Pg (cinnamon)	Pg (cinnamon) + So	Difference	95% CI of diff.
0	0.106	0.109	0.003	-0.05010 to 0.05610
8	0.134	0.125	-0.009	-0.06210 to 0.04410
20	0.1	0.145	0.045	-0.008100 to 0.09810
24	0.067	0.196	0.129	0.07590 to 0.1821
30	0.323	0.314	-0.009	-0.06210 to 0.04410
Time	Difference	t	P value	Summary
0	0.003	0.1799	P > 0.05	ns
8	-0.009	0.5397	P > 0.05	ns
20	0.045	2.698	P < 0.05	*
24	0.129	7.735	P<0.001	***
30	-0.009	0.5397	P > 0.05	ns
