# Supplementary material for: Influence of E-Liquids and Oral Commensal Bacteria on the Growth of Porphyromonas gingivalis Planktonically and in Biofilms
Source: Dent J (Basel). 2026 Mar 17;14(3):172. doi: 10.3390/dj14030172 (PMC13025554; doi:10.3390/dj14030172)
Supplement: Supplementary file 1 [file dentistry-14-00172-s001.zip › Supplemental Tables S3.xlsx]

## Sheet: Tabel S3A
Table S3A: Effects of E-Liquids and Mixed Commensal Supernatants on P. gingivalis Planktonic Growth
		Control				Pg + Supernatants				Pg + Flavorless				Pg + Flavorless + Supernatants
Time (h)		Mean	SD	n		Mean	SD	n		Mean	SD	n		Mean	SD	n
0		0.109167	0.00176383	6		0.115	0.0005	6		0.10925	0.00110868	4		0.13025	0.0178062	4
8		0.207667	0.00722688	6		0.2235	0.00997664	6		0.1755	0.00695222	4		0.19325	0.0294629	4
12		0.688833	0.0153333	6		0.661	0.0180642	6		0.57225	0.0275813	4		0.5795	0.0133604	4
24		0.701833	0.00694102	6		0.658	0.0260918	6		0.5875	0.00908294	4		0.5945	0.0166783	4
30		0.729333	0.00371858	6		0.6815	0.016108	6		0.673	0.004272	4		0.70675	0.0181401	4

## Sheet: Table S3A Stats
Tabl+A1:A103e Analyzed	Planktonic Growth
Two-way ANOVA
Source of Variation	% of total variation	P value
Interaction	0.83	< 0.0001
Column Factor	0.92	< 0.0001
Time	91.09	< 0.0001
Source of Variation	P value summary	Significant?
Interaction	***	Yes
Column Factor	***	Yes
Time	***	Yes
Source of Variation	Df	Sum-of-squares	Mean square	F
Interaction	12	0.05271	0.004393	4.079
Column Factor	3	0.05824	0.01941	18.03
Time	4	5.769	1.442	1339
Residual	80	0.08615	0.001077
Number of missing values	380
Bonferroni posttests
Control vs Pg + Supernatants
Time	Control	Pg + Supernatants	Difference	95% CI of diff.
0.0	0.1092	0.115	0.005833	-0.05582 to 0.06749
8.000	0.2077	0.2235	0.01583	-0.04582 to 0.07749
20.00	0.6888	0.661	-0.02783	-0.08949 to 0.03382
24.00	0.7018	0.658	-0.04383	-0.1055 to 0.01782
30.00	0.7293	0.6815	-0.04783	-0.1095 to 0.01382
Time	Difference	t	P value	Summary
0.0	0.005833	0.3079	P > 0.05	ns
8.000	0.01583	0.8357	P > 0.05	ns
20.00	-0.02783	1.469	P > 0.05	ns
24.00	-0.04383	2.314	P > 0.05	ns
30.00	-0.04783	2.525	P > 0.05	ns
Control vs Pg + Flavorless
Time	Control	Pg + Flavorless	Difference	95% CI of diff.
0.0	0.1092	0.1093	8.333e-05	-0.06885 to 0.06902
8.000	0.2077	0.1755	-0.03217	-0.1011 to 0.03677
20.00	0.6888	0.5723	-0.1166	-0.1855 to -0.04765
24.00	0.7018	0.5875	-0.1143	-0.1833 to -0.04540
30.00	0.7293	0.673	-0.05633	-0.1253 to 0.01260
Time	Difference	t	P value	Summary
0.0	8.333e-05	0.003934	P > 0.05	ns
8.000	-0.03217	1.519	P > 0.05	ns
20.00	-0.1166	5.504	P<0.001	***
24.00	-0.1143	5.398	P<0.001	***
30.00	-0.05633	2.659	P < 0.05	*
Control vs Pg + Flavorless + Supernatant
Time	Control	Pg + Flavorless + Supernatant	Difference	95% CI of diff.
0.0	0.1092	0.1303	0.02108	-0.04785 to 0.09002
8.000	0.2077	0.1933	-0.01442	-0.08335 to 0.05452
20.00	0.6888	0.5795	-0.1093	-0.1783 to -0.04040
24.00	0.7018	0.5945	-0.1073	-0.1763 to -0.03840
30.00	0.7293	0.7068	-0.02258	-0.09152 to 0.04635
Time	Difference	t	P value	Summary
0.0	0.02108	0.9953	P > 0.05	ns
8.000	-0.01442	0.6806	P > 0.05	ns
20.00	-0.1093	5.162	P<0.001	***
24.00	-0.1073	5.067	P<0.001	***
30.00	-0.02258	1.066	P > 0.05	ns
Pg + Supernatants vs Pg + Flavorless
Time	Pg + Supernatants	Pg + Flavorless	Difference	95% CI of diff.
0.0	0.115	0.1093	-0.00575	-0.07468 to 0.06318
8.000	0.2235	0.1755	-0.048	-0.1169 to 0.02093
20.00	0.661	0.5723	-0.08875	-0.1577 to -0.01982
24.00	0.658	0.5875	-0.0705	-0.1394 to -0.001567
30.00	0.6815	0.673	-0.0085	-0.07743 to 0.06043
Time	Difference	t	P value	Summary
0.0	-0.00575	0.2715	P > 0.05	ns
8.000	-0.048	2.266	P > 0.05	ns
20.00	-0.08875	4.19	P<0.001	***
24.00	-0.0705	3.328	P<0.01	**
30.00	-0.0085	0.4013	P > 0.05	ns
Pg + Supernatants vs Pg + Flavorless + Supernatant
Time	Pg + Supernatants	Pg + Flavorless + Supernatant	Difference	95% CI of diff.
0.0	0.115	0.1303	0.01525	-0.05368 to 0.08418
8.000	0.2235	0.1933	-0.03025	-0.09918 to 0.03868
20.00	0.661	0.5795	-0.0815	-0.1504 to -0.01257
24.00	0.658	0.5945	-0.0635	-0.1324 to 0.005433
30.00	0.6815	0.7068	0.02525	-0.04368 to 0.09418
Time	Difference	t	P value	Summary
0.0	0.01525	0.7199	P > 0.05	ns
8.000	-0.03025	1.428	P > 0.05	ns
20.00	-0.0815	3.848	P<0.01	**
24.00	-0.0635	2.998	P < 0.05	*
30.00	0.02525	1.192	P > 0.05	ns
Pg + Flavorless vs Pg + Flavorless + Supernatant
Time	Pg + Flavorless	Pg + Flavorless + Supernatant	Difference	95% CI of diff.
0.0	0.1093	0.1303	0.021	-0.05451 to 0.09651
8.000	0.1755	0.1933	0.01775	-0.05776 to 0.09326
20.00	0.5723	0.5795	0.00725	-0.06826 to 0.08276
24.00	0.5875	0.5945	0.007	-0.06851 to 0.08251
30.00	0.673	0.7068	0.03375	-0.04176 to 0.1093
Time	Difference	t	P value	Summary
0.0	0.021	0.905	P > 0.05	ns
8.000	0.01775	0.765	P > 0.05	ns
20.00	0.00725	0.3124	P > 0.05	ns
24.00	0.007	0.3017	P > 0.05	ns
30.00	0.03375	1.455	P > 0.05	ns

## Sheet: Table S3B
Table S3A: Effects of E-Liquids and Mixed Commensal Supernatants on P. gingivalis Planktonic Growth
		Control				Pg + Supernatants				Pg + Tobacco				Pg + Tobacco + Supernatants
Time (h)		Mean	SD	n		Mean	SD	n		Mean	SD	n		Mean	SD	n
0		0.109167	0.00176383	6		0.115	0.0005	6		0.1135	0.00135401	4		0.115833	0.00120185	3
8		0.207667	0.00722688	6		0.2235	0.00997664	6		0.19625	0.0122568	4		0.1895	0.00321455	3
12		0.688833	0.0153333	6		0.661	0.0180642	6		0.585	0.0388555	4		0.6125	0.0142244	3
24		0.701833	0.00694102	6		0.658	0.0260918	6		0.554	0.0041332	4		0.574	0.0139194	4
30		0.729333	0.00371858	6		0.6815	0.016108	6		0.629	0.0133573	4		0.63325	0.0108041	4

## Sheet: Table S3B Stats
Tabl+A1:A103e Analyzed	Planktonic Growth
Two-way ANOVA
Source of Variation	% of total variation	P value
Interaction	0.89	< 0.0001
Column Factor	1.39	< 0.0001
Time	86.65	< 0.0001
Source of Variation	P value summary	Significant?
Interaction	***	Yes
Column Factor	***	Yes
Time	***	Yes
Source of Variation	Df	Sum-of-squares	Mean square	F
Interaction	12	0.05279	0.004399	4.295
Column Factor	3	0.08241	0.02747	26.82
Time	4	5.12	1.28	1250
Residual	77	0.07886	0.001024
Number of missing values	383
Bonferroni posttests
Control vs Pg + Supernatants
Time	Control	Pg + Supernatants	Difference	95% CI of diff.
0.0	0.1092	0.115	0.005833	-0.05438 to 0.06605
8.000	0.2077	0.2235	0.01583	-0.04438 to 0.07605
20.00	0.6888	0.661	-0.02783	-0.08805 to 0.03238
24.00	0.7018	0.658	-0.04383	-0.1040 to 0.01638
30.00	0.7293	0.6815	-0.04783	-0.1080 to 0.01238
Time	Difference	t	P value	Summary
0.0	0.005833	0.3157	P > 0.05	ns
8.000	0.01583	0.8569	P > 0.05	ns
20.00	-0.02783	1.506	P > 0.05	ns
24.00	-0.04383	2.372	P > 0.05	ns
30.00	-0.04783	2.589	P > 0.05	ns
Control vs Pg + Tobacco
Time	Control	Pg + Tobacco	Difference	95% CI of diff.
0.0	0.1092	0.1135	0.004333	-0.06299 to 0.07165
8.000	0.2077	0.1963	-0.01142	-0.07874 to 0.05590
20.00	0.6888	0.585	-0.1038	-0.1712 to -0.03651
24.00	0.7018	0.554	-0.1478	-0.2152 to -0.08051
30.00	0.7293	0.629	-0.1003	-0.1677 to -0.03301
Time	Difference	t	P value	Summary
0.0	0.004333	0.2098	P > 0.05	ns
8.000	-0.01142	0.5527	P > 0.05	ns
20.00	-0.1038	5.026	P<0.001	***
24.00	-0.1478	7.156	P<0.001	***
30.00	-0.1003	4.857	P<0.001	***
Control vs Pg + Tobacco + Supernatant
Time	Control	Pg + Tobacco + Supernatant	Difference	95% CI of diff.
0.0	0.1092	0.1158	0.006667	-0.06708 to 0.08041
8.000	0.2077	0.1895	-0.01817	-0.09191 to 0.05558
20.00	0.6888	0.6125	-0.07633	-0.1501 to -0.002589
24.00	0.7018	0.574	-0.1278	-0.1952 to -0.06051
30.00	0.7293	0.6333	-0.09608	-0.1634 to -0.02876
Time	Difference	t	P value	Summary
0.0	0.006667	0.2946	P > 0.05	ns
8.000	-0.01817	0.8028	P > 0.05	ns
20.00	-0.07633	3.373	P<0.01	**
24.00	-0.1278	6.188	P<0.001	***
30.00	-0.09608	4.651	P<0.001	***
Pg + Supernatants vs Pg + Tobacco
Time	Pg + Supernatants	Pg + Tobacco	Difference	95% CI of diff.
0.0	0.115	0.1135	-0.0015	-0.06882 to 0.06582
8.000	0.2235	0.1963	-0.02725	-0.09457 to 0.04007
20.00	0.661	0.585	-0.076	-0.1433 to -0.008681
24.00	0.658	0.554	-0.104	-0.1713 to -0.03668
30.00	0.6815	0.629	-0.0525	-0.1198 to 0.01482
Time	Difference	t	P value	Summary
0.0	-0.0015	0.07261	P > 0.05	ns
8.000	-0.02725	1.319	P > 0.05	ns
20.00	-0.076	3.679	P<0.01	**
24.00	-0.104	5.034	P<0.001	***
30.00	-0.0525	2.541	P > 0.05	ns
Pg + Supernatants vs Pg + Tobacco + Supernatant
Time	Pg + Supernatants	Pg + Tobacco + Supernatant	Difference	95% CI of diff.
0.0	0.115	0.1158	0.0008333	-0.07291 to 0.07458
8.000	0.2235	0.1895	-0.034	-0.1077 to 0.03974
20.00	0.661	0.6125	-0.0485	-0.1222 to 0.02524
24.00	0.658	0.574	-0.084	-0.1513 to -0.01668
30.00	0.6815	0.6333	-0.04825	-0.1156 to 0.01907
Time	Difference	t	P value	Summary
0.0	0.0008333	0.03683	P > 0.05	ns
8.000	-0.034	1.502	P > 0.05	ns
20.00	-0.0485	2.143	P > 0.05	ns
24.00	-0.084	4.066	P<0.001	***
30.00	-0.04825	2.336	P > 0.05	ns
Pg + Tobacco vs Pg + Tobacco + Supernatant
Time	Pg + Tobacco	Pg + Tobacco + Supernatant	Difference	95% CI of diff.
0.0	0.1135	0.1158	0.002333	-0.07732 to 0.08199
8.000	0.1963	0.1895	-0.00675	-0.08640 to 0.07290
20.00	0.585	0.6125	0.0275	-0.05215 to 0.1072
24.00	0.554	0.574	0.02	-0.05374 to 0.09374
30.00	0.629	0.6333	0.00425	-0.06949 to 0.07799
Time	Difference	t	P value	Summary
0.0	0.002333	0.09546	P > 0.05	ns
8.000	-0.00675	0.2762	P > 0.05	ns
20.00	0.0275	1.125	P > 0.05	ns
24.00	0.02	0.8838	P > 0.05	ns
30.00	0.00425	0.1878	P > 0.05	ns

## Sheet: Table S3C
Table S3A: Effects of E-Liquids and Mixed Commensal Supernatants on P. gingivalis Planktonic Growth
		Control				Pg + Supernatants				Pg + Menthol				Pg + Menthol + Supernatants
Time (h)		Mean	SD	n		Mean	SD	n		Mean	SD	n		Mean	SD	n
0		0.109167	0.00176383	6		0.115	0.0005	6		0.11	0.00132288	4		0.12975	0.0166352	4
8		0.207667	0.00722688	6		0.2235	0.00997664	6		0.16	0.00578071	4		0.20425	0.0326353	4
12		0.688833	0.0153333	6		0.661	0.0180642	6		0.39475	0.0148289	4		0.378	0.0285467	4
24		0.701833	0.00694102	6		0.658	0.0260918	6		0.481	0.0203981	4		0.44325	0.00839022	4
30		0.729333	0.00371858	6		0.6815	0.016108	6		0.636	0.0120035	4		0.61325	0.00965552	4

## Sheet: Table S3C Stats
Tabl+A1:A103e Analyzed	Planktonic Growth
Two-way ANOVA
Source of Variation	% of total variation	P value
Interaction	5.52	< 0.0001
Column Factor	6.27	< 0.0001
Time	77.63	< 0.0001
Source of Variation	P value summary	Significant?
Interaction	***	Yes
Column Factor	***	Yes
Time	***	Yes
Source of Variation	Df	Sum-of-squares	Mean square	F
Interaction	12	0.3229	0.02691	24.14
Column Factor	3	0.3663	0.1221	109.5
Time	4	4.538	1.134	1018
Residual	80	0.08919	0.001115
Number of missing values	380
Bonferroni posttests
Control vs Pg + Supernatants
Time	Control	Pg + Supernatants	Difference	95% CI of diff.
0.0	0.1092	0.115	0.005833	-0.05690 to 0.06857
8.000	0.2077	0.2235	0.01583	-0.04690 to 0.07857
20.00	0.6888	0.661	-0.02783	-0.09057 to 0.03490
24.00	0.7018	0.658	-0.04383	-0.1066 to 0.01890
30.00	0.7293	0.6815	-0.04783	-0.1106 to 0.01490
Time	Difference	t	P value	Summary
0.0	0.005833	0.3026	P > 0.05	ns
8.000	0.01583	0.8213	P > 0.05	ns
20.00	-0.02783	1.444	P > 0.05	ns
24.00	-0.04383	2.274	P > 0.05	ns
30.00	-0.04783	2.481	P > 0.05	ns
Control vs Pg + Menthol
Time	Control	Pg + Menthol	Difference	95% CI of diff.
0.0	0.1092	0.11	0.0008333	-0.06931 to 0.07097
8.000	0.2077	0.16	-0.04767	-0.1178 to 0.02247
20.00	0.6888	0.3948	-0.2941	-0.3642 to -0.2239
24.00	0.7018	0.481	-0.2208	-0.2910 to -0.1507
30.00	0.7293	0.636	-0.09333	-0.1635 to -0.02319
Time	Difference	t	P value	Summary
0.0	0.0008333	0.03866	P > 0.05	ns
8.000	-0.04767	2.212	P > 0.05	ns
20.00	-0.2941	13.64	P<0.001	***
24.00	-0.2208	10.25	P<0.001	***
30.00	-0.09333	4.33	P<0.001	***
Control vs Pg + Menthol + Supernatant
Time	Control	Pg + Menthol + Supernatant	Difference	95% CI of diff.
0.0	0.1092	0.1298	0.02058	-0.04956 to 0.09072
8.000	0.2077	0.2043	-0.003417	-0.07356 to 0.06672
20.00	0.6888	0.378	-0.3108	-0.3810 to -0.2407
24.00	0.7018	0.4433	-0.2586	-0.3287 to -0.1884
30.00	0.7293	0.6133	-0.1161	-0.1862 to -0.04594
Time	Difference	t	P value	Summary
0.0	0.02058	0.955	P > 0.05	ns
8.000	-0.003417	0.1585	P > 0.05	ns
20.00	-0.3108	14.42	P<0.001	***
24.00	-0.2586	12	P<0.001	***
30.00	-0.1161	5.386	P<0.001	***
Pg + Supernatants vs Pg + Menthol
Time	Pg + Supernatants	Pg + Menthol	Difference	95% CI of diff.
0.0	0.115	0.11	-0.005	-0.07514 to 0.06514
8.000	0.2235	0.16	-0.0635	-0.1336 to 0.006640
20.00	0.661	0.3948	-0.2663	-0.3364 to -0.1961
24.00	0.658	0.481	-0.177	-0.2471 to -0.1069
30.00	0.6815	0.636	-0.0455	-0.1156 to 0.02464
Time	Difference	t	P value	Summary
0.0	-0.005	0.232	P > 0.05	ns
8.000	-0.0635	2.946	P < 0.05	*
20.00	-0.2663	12.35	P<0.001	***
24.00	-0.177	8.212	P<0.001	***
30.00	-0.0455	2.111	P > 0.05	ns
Pg + Supernatants vs Pg + Menthol + Supernatant
Time	Pg + Supernatants	Pg + Menthol + Supernatant	Difference	95% CI of diff.
0.0	0.115	0.1298	0.01475	-0.05539 to 0.08489
8.000	0.2235	0.2043	-0.01925	-0.08939 to 0.05089
20.00	0.661	0.378	-0.283	-0.3531 to -0.2129
24.00	0.658	0.4433	-0.2148	-0.2849 to -0.1446
30.00	0.6815	0.6133	-0.06825	-0.1384 to 0.001890
Time	Difference	t	P value	Summary
0.0	0.01475	0.6844	P > 0.05	ns
8.000	-0.01925	0.8931	P > 0.05	ns
20.00	-0.283	13.13	P<0.001	***
24.00	-0.2148	9.964	P<0.001	***
30.00	-0.06825	3.167	P < 0.05	*
Pg + Menthol vs Pg + Menthol + Supernatant
Time	Pg + Menthol	Pg + Menthol + Supernatant	Difference	95% CI of diff.
0.0	0.11	0.1298	0.01975	-0.05708 to 0.09658
8.000	0.16	0.2043	0.04425	-0.03258 to 0.1211
20.00	0.3948	0.378	-0.01675	-0.09358 to 0.06008
24.00	0.481	0.4433	-0.03775	-0.1146 to 0.03908
30.00	0.636	0.6133	-0.02275	-0.09958 to 0.05408
Time	Difference	t	P value	Summary
0.0	0.01975	0.8365	P > 0.05	ns
8.000	0.04425	1.874	P > 0.05	ns
20.00	-0.01675	0.7094	P > 0.05	ns
24.00	-0.03775	1.599	P > 0.05	ns
30.00	-0.02275	0.9636	P > 0.05	ns

## Sheet: Table S3D
Table S3A: Effects of E-Liquids and Mixed Commensal Supernatants on P. gingivalis Planktonic Growth
		Control				Pg + Supernatants				Pg + Cinnamon				Pg + Cinnamon + Supernatants
Time (h)		Mean	SD	n		Mean	SD	n		Mean	SD	n		Mean	SD	n
0		0.109167	0.00176383	6		0.115	0.0005	6		0.11325	0.00165202	4		0.13025	0.0180895	4
8		0.207667	0.00722688	6		0.2235	0.00997664	6		0.117	0.00366288	4		0.13775	0.0199849	4
12		0.688833	0.0153333	6		0.661	0.0180642	6		0.108	0.00189297	4		0.09875	0.00292618	4
24		0.701833	0.00694102	6		0.658	0.0260918	6		0.099	0.00193649	4		0.10075	0.000853913	4
30		0.729333	0.00371858	6		0.6815	0.016108	6		0.1005	0.00204124	4		0.10075	0.00931285	4

## Sheet: Table S3D Stats
Tabl+A1:A103e Analyzed	Planktonic Growth
Two-way ANOVA
Source of Variation	% of total variation	P value
Interaction	23.97	< 0.0001
Column Factor	44.21	< 0.0001
Time	20.05	< 0.0001
Source of Variation	P value summary	Significant?
Interaction	***	Yes
Column Factor	***	Yes
Time	***	Yes
Source of Variation	Df	Sum-of-squares	Mean square	F
Interaction	12	1.755	0.1463	189.5
Column Factor	3	3.238	1.079	1398
Time	4	1.469	0.3672	475.6
Residual	80	0.06177	0.0007721
Number of missing values	380
Bonferroni posttests
Control vs Pg + Supernatants
Time	Control	Pg + Supernatants	Difference	95% CI of diff.
0.0	0.1092	0.115	0.005833	-0.04637 to 0.05804
8.000	0.2077	0.2235	0.01583	-0.03637 to 0.06804
20.00	0.6888	0.661	-0.02783	-0.08004 to 0.02437
24.00	0.7018	0.658	-0.04383	-0.09604 to 0.008374
30.00	0.7293	0.6815	-0.04783	-0.1000 to 0.004374
Time	Difference	t	P value	Summary
0.0	0.005833	0.3636	P > 0.05	ns
8.000	0.01583	0.987	P > 0.05	ns
20.00	-0.02783	1.735	P > 0.05	ns
24.00	-0.04383	2.732	P < 0.05	*
30.00	-0.04783	2.982	P < 0.05	*
Control vs Pg + Cinnamon
Time	Control	Pg + Cinnamon	Difference	95% CI of diff.
0.0	0.1092	0.1133	0.004083	-0.05429 to 0.06245
8.000	0.2077	0.117	-0.09067	-0.1490 to -0.03230
20.00	0.6888	0.108	-0.5808	-0.6392 to -0.5225
24.00	0.7018	0.099	-0.6028	-0.6612 to -0.5445
30.00	0.7293	0.1005	-0.6288	-0.6872 to -0.5705
Time	Difference	t	P value	Summary
0.0	0.004083	0.2277	P > 0.05	ns
8.000	-0.09067	5.055	P<0.001	***
20.00	-0.5808	32.38	P<0.001	***
24.00	-0.6028	33.61	P<0.001	***
30.00	-0.6288	35.06	P<0.001	***
Control vs Pg + Cinnamon + Supernatant
Time	Control	Pg + Cinnamon + Supernatant	Difference	95% CI of diff.
0.0	0.1092	0.1303	0.02108	-0.03729 to 0.07945
8.000	0.2077	0.1378	-0.06992	-0.1283 to -0.01155
20.00	0.6888	0.09875	-0.5901	-0.6485 to -0.5317
24.00	0.7018	0.1008	-0.6011	-0.6595 to -0.5427
30.00	0.7293	0.1008	-0.6286	-0.6870 to -0.5702
Time	Difference	t	P value	Summary
0.0	0.02108	1.175	P > 0.05	ns
8.000	-0.06992	3.898	P<0.01	**
20.00	-0.5901	32.9	P<0.001	***
24.00	-0.6011	33.51	P<0.001	***
30.00	-0.6286	35.05	P<0.001	***
Pg + Supernatants vs Pg + Cinnamon
Time	Pg + Supernatants	Pg + Cinnamon	Difference	95% CI of diff.
0.0	0.115	0.1133	-0.00175	-0.06012 to 0.05662
8.000	0.2235	0.117	-0.1065	-0.1649 to -0.04813
20.00	0.661	0.108	-0.553	-0.6114 to -0.4946
24.00	0.658	0.099	-0.559	-0.6174 to -0.5006
30.00	0.6815	0.1005	-0.581	-0.6394 to -0.5226
Time	Difference	t	P value	Summary
0.0	-0.00175	0.09757	P > 0.05	ns
8.000	-0.1065	5.938	P<0.001	***
20.00	-0.553	30.83	P<0.001	***
24.00	-0.559	31.17	P<0.001	***
30.00	-0.581	32.39	P<0.001	***
Pg + Supernatants vs Pg + Cinnamon + Supernatant
Time	Pg + Supernatants	Pg + Cinnamon + Supernatant	Difference	95% CI of diff.
0.0	0.115	0.1303	0.01525	-0.04312 to 0.07362
8.000	0.2235	0.1378	-0.08575	-0.1441 to -0.02738
20.00	0.661	0.09875	-0.5623	-0.6206 to -0.5039
24.00	0.658	0.1008	-0.5573	-0.6156 to -0.4989
30.00	0.6815	0.1008	-0.5808	-0.6391 to -0.5224
Time	Difference	t	P value	Summary
0.0	0.01525	0.8502	P > 0.05	ns
8.000	-0.08575	4.781	P<0.001	***
20.00	-0.5623	31.35	P<0.001	***
24.00	-0.5573	31.07	P<0.001	***
30.00	-0.5808	32.38	P<0.001	***
Pg + Cinnamon vs Pg + Cinnamon + Supernatant
Time	Pg + Cinnamon	Pg + Cinnamon + Supernatant	Difference	95% CI of diff.
0.0	0.1133	0.1303	0.017	-0.04694 to 0.08094
8.000	0.117	0.1378	0.02075	-0.04319 to 0.08469
20.00	0.108	0.09875	-0.00925	-0.07319 to 0.05469
24.00	0.099	0.1008	0.00175	-0.06219 to 0.06569
30.00	0.1005	0.1008	0.00025	-0.06369 to 0.06419
Time	Difference	t	P value	Summary
0.0	0.017	0.8652	P > 0.05	ns
8.000	0.02075	1.056	P > 0.05	ns
20.00	-0.00925	0.4708	P > 0.05	ns
24.00	0.00175	0.08907	P > 0.05	ns
30.00	0.00025	0.01272	P > 0.05	ns

## Sheet: Table S3E
Table S3A: Effects of E-Liquids and Mixed Commensal Supernatants on P. gingivalis Planktonic Growth
		Control				Pg + Supernatants				Pg + Strawberry				Pg + Strawberry + Supernatants
Time (h)		Mean	SD	n		Mean	SD	n		Mean	SD	n		Mean	SD	n
0		0.109167	0.00176383	6		0.115	0.0005	6		0.111	0.000645497	4		0.11875	0.0251839	4
8		0.207667	0.00722688	6		0.2235	0.00997664	6		0.18425	0.00686021	4		0.188	0.0417901	4
12		0.688833	0.0153333	6		0.661	0.0180642	6		0.53325	0.0314864	4		0.549	0.045961	4
24		0.701833	0.00694102	6		0.658	0.0260918	6		0.58475	0.00342478	4		0.599	0.00826136	4
30		0.729333	0.00371858	6		0.6815	0.016108	6		0.64725	0.00918673	4		0.661	0.0129003	4

## Sheet: Table S3E Stats
Tabl+A1:A103e Analyzed	Planktonic Growth
Two-way ANOVA
Source of Variation	% of total variation	P value
Interaction	1.03	0.0004
Column Factor	1.5	< 0.0001
Time	88.95	< 0.0001
Source of Variation	P value summary	Significant?
Interaction	***	Yes
Column Factor	***	Yes
Time	***	Yes
Source of Variation	Df	Sum-of-squares	Mean square	F
Interaction	12	0.06395	0.005329	3.497
Column Factor	3	0.09324	0.03108	20.4
Time	4	5.522	1.381	905.9
Residual	80	0.1219	0.001524
Number of missing values	380
Bonferroni posttests
Control vs Pg + Supernatants
Time	Control	Pg + Supernatants	Difference	95% CI of diff.
0.0	0.1092	0.115	0.005833	-0.06751 to 0.07918
8.000	0.2077	0.2235	0.01583	-0.05751 to 0.08918
20.00	0.6888	0.661	-0.02783	-0.1012 to 0.04551
24.00	0.7018	0.658	-0.04383	-0.1172 to 0.02951
30.00	0.7293	0.6815	-0.04783	-0.1212 to 0.02551
Time	Difference	t	P value	Summary
0.0	0.005833	0.2588	P > 0.05	ns
8.000	0.01583	0.7025	P > 0.05	ns
20.00	-0.02783	1.235	P > 0.05	ns
24.00	-0.04383	1.945	P > 0.05	ns
30.00	-0.04783	2.122	P > 0.05	ns
Control vs Pg + Strawberry
Time	Control	Pg + Strawberry	Difference	95% CI of diff.
0.0	0.1092	0.111	0.001833	-0.08017 to 0.08384
8.000	0.2077	0.1843	-0.02342	-0.1054 to 0.05859
20.00	0.6888	0.5333	-0.1556	-0.2376 to -0.07358
24.00	0.7018	0.5848	-0.1171	-0.1991 to -0.03508
30.00	0.7293	0.6473	-0.08208	-0.1641 to -7.853e-005
Time	Difference	t	P value	Summary
0.0	0.001833	0.07275	P > 0.05	ns
8.000	-0.02342	0.9293	P > 0.05	ns
20.00	-0.1556	6.174	P<0.001	***
24.00	-0.1171	4.646	P<0.001	***
30.00	-0.08208	3.257	P<0.01	**
Control vs Pg + Strawberry + Supernatant
Time	Control	Pg + Strawberry + Supernatant	Difference	95% CI of diff.
0.0	0.1092	0.1188	0.009583	-0.07242 to 0.09159
8.000	0.2077	0.188	-0.01967	-0.1017 to 0.06234
20.00	0.6888	0.549	-0.1398	-0.2218 to -0.05783
24.00	0.7018	0.599	-0.1028	-0.1848 to -0.02083
30.00	0.7293	0.661	-0.06833	-0.1503 to 0.01367
Time	Difference	t	P value	Summary
0.0	0.009583	0.3803	P > 0.05	ns
8.000	-0.01967	0.7805	P > 0.05	ns
20.00	-0.1398	5.549	P<0.001	***
24.00	-0.1028	4.081	P<0.001	***
30.00	-0.06833	2.712	P < 0.05	*
Pg + Supernatants vs Pg + Strawberry
Time	Pg + Supernatants	Pg + Strawberry	Difference	95% CI of diff.
0.0	0.115	0.111	-0.004	-0.08600 to 0.07800
8.000	0.2235	0.1843	-0.03925	-0.1213 to 0.04275
20.00	0.661	0.5333	-0.1278	-0.2098 to -0.04575
24.00	0.658	0.5848	-0.07325	-0.1553 to 0.008755
30.00	0.6815	0.6473	-0.03425	-0.1163 to 0.04775
Time	Difference	t	P value	Summary
0.0	-0.004	0.1587	P > 0.05	ns
8.000	-0.03925	1.558	P > 0.05	ns
20.00	-0.1278	5.07	P<0.001	***
24.00	-0.07325	2.907	P < 0.05	*
30.00	-0.03425	1.359	P > 0.05	ns
Pg + Supernatants vs Pg + Strawberry + Supernatant
Time	Pg + Supernatants	Pg + Strawberry + Supernatant	Difference	95% CI of diff.
0.0	0.115	0.1188	0.00375	-0.07825 to 0.08575
8.000	0.2235	0.188	-0.0355	-0.1175 to 0.04650
20.00	0.661	0.549	-0.112	-0.1940 to -0.03000
24.00	0.658	0.599	-0.059	-0.1410 to 0.02300
30.00	0.6815	0.661	-0.0205	-0.1025 to 0.06150
Time	Difference	t	P value	Summary
0.0	0.00375	0.1488	P > 0.05	ns
8.000	-0.0355	1.409	P > 0.05	ns
20.00	-0.112	4.445	P<0.001	***
24.00	-0.059	2.341	P > 0.05	ns
30.00	-0.0205	0.8135	P > 0.05	ns
Pg + Strawberry vs Pg + Strawberry + Supernatant
Time	Pg + Strawberry	Pg + Strawberry + Supernatant	Difference	95% CI of diff.
0.0	0.111	0.1188	0.00775	-0.08208 to 0.09758
8.000	0.1843	0.188	0.00375	-0.08608 to 0.09358
20.00	0.5333	0.549	0.01575	-0.07408 to 0.1056
24.00	0.5848	0.599	0.01425	-0.07558 to 0.1041
30.00	0.6473	0.661	0.01375	-0.07608 to 0.1036
Time	Difference	t	P value	Summary
0.0	0.00775	0.2808	P > 0.05	ns
8.000	0.00375	0.1358	P > 0.05	ns
20.00	0.01575	0.5706	P > 0.05	ns
24.00	0.01425	0.5162	P > 0.05	ns
30.00	0.01375	0.4981	P > 0.05	ns

[truncated: 2 more sheets: Fig 3F, Table S3F Stats]
