# Supplementary material for: Influence of E-Liquids and Oral Commensal Bacteria on the Growth of Porphyromonas gingivalis Planktonically and in Biofilms
Source: Dent J (Basel). 2026 Mar 17;14(3):172. doi: 10.3390/dj14030172 (PMC13025554; doi:10.3390/dj14030172)
Supplement: Supplementary file 1 [file dentistry-14-00172-s001.zip › Supplemental Tables S4.xlsx]

## Sheet: Table S4
Table S4: CFU Counts of P. gingivalis at 24 Hour of Planktonic Growth with E-Liquids and Mixed Supernatants
	Control	Pg + Flavorless	Pg + Tobacco	Pg + Menthol	Pg + Cinnamon	Pg + Strawberry	Pg + Blueberry	Pg + Supernatant	Pg + Supernatant + Flavorless	Pg + Supernatant + Tobacco	Pg + Supernatant + Menthol	Pg + Supernatant + Cinnamon	Pg + Supernatant + Strawberry	Pg + Supernatant + Blueberry
Number of values	12	6	6	8	8	8	8	12	8	8	8	8	8	8
Minimum	77000000000	6450000000	22200000000	8600000000	5050000000	13500000000	4500000000	154000000000	5650000000	14950000000	12100000000	2000000000	22700000000	8950000000
25% Percentile	190800000000	10410000000	24800000000	11440000000	5775000000	22960000000	5513000000	275800000000	11980000000	17210000000	15460000000	4375000000	29710000000	12990000000
Median	253300000000	16980000000	36380000000	21900000000	8200000000	63280000000	8975000000	537300000000	27980000000	34850000000	20730000000	11430000000	69700000000	17830000000
75% Percentile	377900000000	22910000000	55780000000	47310000000	15780000000	136500000000	14160000000	862800000000	52000000000	61740000000	27880000000	20130000000	106200000000	28330000000
Maximum	497700000000	26650000000	59030000000	94700000000	27250000000	145300000000	17150000000	1065000000000	60300000000	90750000000	31900000000	24750000000	120600000000	39100000000
Mean	273700000000	16740000000	39060000000	31460000000	11100000000	74430000000	9763000000	563800000000	31050000000	41130000000	21400000000	12310000000	68330000000	20330000000
Std. Deviation	135800000000	7522000000	15040000000	29420000000	7653000000	54420000000	4800000000	343100000000	21360000000	26890000000	6794000000	8884000000	37240000000	10010000000
Std. Error	39210000000	3071000000	6140000000	10400000000	2706000000	19240000000	1697000000	99040000000	7551000000	9508000000	2402000000	3141000000	13170000000	3539000000
Lower 95% CI of mean	187400000000	8847000000	23270000000	6870000000	4702000000	28930000000	5750000000	345800000000	13190000000	18640000000	15720000000	4885000000	37190000000	11960000000
Upper 95% CI of mean	360000000000	24630000000	54840000000	56050000000	17500000000	119900000000	13780000000	781700000000	48910000000	63610000000	27080000000	19740000000	99460000000	28700000000
Sum	3284000000000	100400000000	234400000000	251700000000	88800000000	595400000000	78100000000	6765000000000	248400000000	329000000000	171200000000	98500000000	546600000000	162700000000

## Sheet: Table S4 Stats
One-way analysis of variance
P value	< 0.0001
P value summary	***
Are means signif. different? (P < 0.05)	Yes
Number of groups	14
F	17.24
R square	0.6873
Bartlett's test for equal variances
Bartlett's statistic (corrected)	299.7
P value	< 0.0001
P value summary	***
Do the variances differ signif. (P < 0.05)	Yes
ANOVA Table	SS	df	MS
Treatment (between columns)	3.398e+24	13	2.613e+23
Residual (within columns)	1.546e+24	102	1.516e+22
Total	4.944e+24	115
Bonferroni's Multiple Comparison Test	Mean Diff.	t	Significant? P < 0.05?	Summary	95% CI of diff
Control vs Pg + Flavorless	257000000000	4.174	Yes	**	3.731e+010 to 4.766e+011
Control vs Pg + Tobacco	234600000000	3.812	Yes	*	1.499e+010 to 4.543e+011
Control vs Pg + Menthol	242200000000	4.311	Yes	**	4.172e+010 to 4.427e+011
Control vs Pg + Cinnamon	262600000000	4.673	Yes	***	6.208e+010 to 4.631e+011
Control vs Pg + Strawberry	199300000000	3.546	No	ns	-1.242e+009 to 3.998e+011
Control vs Pg + Blueberry	263900000000	4.697	Yes	***	6.342e+010 to 4.644e+011
Control vs Pg + Supernatant	-290100000000	5.771	Yes	***	-4.694e+011 to -1.107e+011
Control vs Pg + Supernatant + Flavorless	242600000000	4.318	Yes	**	4.213e+010 to 4.432e+011
Control vs Pg + Supernatant + Tobacco	232600000000	4.139	Yes	**	3.206e+010 to 4.331e+011
Control vs Pg + Supernatant + Menthol	252300000000	4.49	Yes	**	5.178e+010 to 4.528e+011
Control vs Pg + Supernatant + Cinnamon	261400000000	4.651	Yes	***	6.087e+010 to 4.619e+011
Control vs Pg + Supernatant + Strawberry	205400000000	3.655	Yes	*	4.858e+009 to 4.059e+011
Control vs Pg + Supernatant + Blueberry	253400000000	4.509	Yes	**	5.285e+010 to 4.539e+011
Pg + Flavorless vs Pg + Tobacco	-22320000000	0.314	No	ns	-2.759e+011 to 2.313e+011
Pg + Flavorless vs Pg + Menthol	-14720000000	0.2214	No	ns	-2.520e+011 to 2.225e+011
Pg + Flavorless vs Pg + Cinnamon	5640000000	0.08483	No	ns	-2.316e+011 to 2.429e+011
Pg + Flavorless vs Pg + Strawberry	-57680000000	0.8676	No	ns	-2.949e+011 to 1.796e+011
Pg + Flavorless vs Pg + Blueberry	6978000000	0.1049	No	ns	-2.303e+011 to 2.442e+011
Pg + Flavorless vs Pg + Supernatant	-547000000000	8.886	Yes	***	-7.667e+011 to -3.274e+011
Pg + Flavorless vs Pg + Supernatant + Flavorless	-14310000000	0.2152	No	ns	-2.516e+011 to 2.229e+011
Pg + Flavorless vs Pg + Supernatant + Tobacco	-24390000000	0.3668	No	ns	-2.616e+011 to 2.129e+011
Pg + Flavorless vs Pg + Supernatant + Menthol	-4660000000	0.07008	No	ns	-2.419e+011 to 2.326e+011
Pg + Flavorless vs Pg + Supernatant + Cinnamon	4428000000	0.06659	No	ns	-2.328e+011 to 2.417e+011
Pg + Flavorless vs Pg + Supernatant + Strawberry	-51580000000	0.7758	No	ns	-2.888e+011 to 1.857e+011
Pg + Flavorless vs Pg + Supernatant + Blueberry	-3591000000	0.05401	No	ns	-2.408e+011 to 2.337e+011
Pg + Tobacco vs Pg + Menthol	7596000000	0.1142	No	ns	-2.297e+011 to 2.448e+011
Pg + Tobacco vs Pg + Cinnamon	27960000000	0.4205	No	ns	-2.093e+011 to 2.652e+011
Pg + Tobacco vs Pg + Strawberry	-35370000000	0.5319	No	ns	-2.726e+011 to 2.019e+011
Pg + Tobacco vs Pg + Blueberry	29300000000	0.4406	No	ns	-2.080e+011 to 2.665e+011
Pg + Tobacco vs Pg + Supernatant	-524700000000	8.524	Yes	***	-7.443e+011 to -3.050e+011
Pg + Tobacco vs Pg + Supernatant + Flavorless	8008000000	0.1204	No	ns	-2.292e+011 to 2.453e+011
Pg + Tobacco vs Pg + Supernatant + Tobacco	-2069000000	0.03111	No	ns	-2.393e+011 to 2.352e+011
Pg + Tobacco vs Pg + Supernatant + Menthol	17660000000	0.2656	No	ns	-2.196e+011 to 2.549e+011
Pg + Tobacco vs Pg + Supernatant + Cinnamon	26750000000	0.4023	No	ns	-2.105e+011 to 2.640e+011
Pg + Tobacco vs Pg + Supernatant + Strawberry	-29270000000	0.4402	No	ns	-2.665e+011 to 2.080e+011
Pg + Tobacco vs Pg + Supernatant + Blueberry	18730000000	0.2817	No	ns	-2.185e+011 to 2.560e+011
Pg + Menthol vs Pg + Cinnamon	20360000000	0.3308	No	ns	-1.993e+011 to 2.400e+011
Pg + Menthol vs Pg + Strawberry	-42960000000	0.6979	No	ns	-2.626e+011 to 1.767e+011
Pg + Menthol vs Pg + Blueberry	21700000000	0.3525	No	ns	-1.979e+011 to 2.413e+011
Pg + Menthol vs Pg + Supernatant	-532300000000	9.472	Yes	***	-7.328e+011 to -3.318e+011
Pg + Menthol vs Pg + Supernatant + Flavorless	412500000	0.006701	No	ns	-2.192e+011 to 2.201e+011
Pg + Menthol vs Pg + Supernatant + Tobacco	-9665000000	0.157	No	ns	-2.293e+011 to 2.100e+011
Pg + Menthol vs Pg + Supernatant + Menthol	10060000000	0.1635	No	ns	-2.096e+011 to 2.297e+011
Pg + Menthol vs Pg + Supernatant + Cinnamon	19150000000	0.3111	No	ns	-2.005e+011 to 2.388e+011
Pg + Menthol vs Pg + Supernatant + Strawberry	-36860000000	0.5988	No	ns	-2.565e+011 to 1.828e+011
Pg + Menthol vs Pg + Supernatant + Blueberry	11130000000	0.1808	No	ns	-2.085e+011 to 2.308e+011
Pg + Cinnamon vs Pg + Strawberry	-63330000000	1.029	No	ns	-2.830e+011 to 1.563e+011
Pg + Cinnamon vs Pg + Blueberry	1338000000	0.02173	No	ns	-2.183e+011 to 2.210e+011
Pg + Cinnamon vs Pg + Supernatant	-552600000000	9.835	Yes	***	-7.532e+011 to -3.521e+011
Pg + Cinnamon vs Pg + Supernatant + Flavorless	-19950000000	0.3241	No	ns	-2.396e+011 to 1.997e+011
Pg + Cinnamon vs Pg + Supernatant + Tobacco	-30030000000	0.4878	No	ns	-2.497e+011 to 1.896e+011
Pg + Cinnamon vs Pg + Supernatant + Menthol	-10300000000	0.1673	No	ns	-2.299e+011 to 2.093e+011
Pg + Cinnamon vs Pg + Supernatant + Cinnamon	-1213000000	0.0197	No	ns	-2.209e+011 to 2.184e+011
Pg + Cinnamon vs Pg + Supernatant + Strawberry	-57230000000	0.9296	No	ns	-2.769e+011 to 1.624e+011
Pg + Cinnamon vs Pg + Supernatant + Blueberry	-9231000000	0.15	No	ns	-2.289e+011 to 2.104e+011
Pg + Strawberry vs Pg + Blueberry	64660000000	1.05	No	ns	-1.550e+011 to 2.843e+011
Pg + Strawberry vs Pg + Supernatant	-489300000000	8.708	Yes	***	-6.898e+011 to -2.888e+011
Pg + Strawberry vs Pg + Supernatant + Flavorless	43380000000	0.7046	No	ns	-1.763e+011 to 2.630e+011
Pg + Strawberry vs Pg + Supernatant + Tobacco	33300000000	0.5409	No	ns	-1.864e+011 to 2.529e+011
Pg + Strawberry vs Pg + Supernatant + Menthol	53030000000	0.8614	No	ns	-1.666e+011 to 2.727e+011
Pg + Strawberry vs Pg + Supernatant + Cinnamon	62110000000	1.009	No	ns	-1.575e+011 to 2.818e+011
Pg + Strawberry vs Pg + Supernatant + Strawberry	6100000000	0.09909	No	ns	-2.135e+011 to 2.257e+011
Pg + Strawberry vs Pg + Supernatant + Blueberry	54090000000	0.8788	No	ns	-1.656e+011 to 2.737e+011
Pg + Blueberry vs Pg + Supernatant	-554000000000	9.859	Yes	***	-7.545e+011 to -3.535e+011
Pg + Blueberry vs Pg + Supernatant + Flavorless	-21290000000	0.3458	No	ns	-2.409e+011 to 1.984e+011
Pg + Blueberry vs Pg + Supernatant + Tobacco	-31360000000	0.5095	No	ns	-2.510e+011 to 1.883e+011
Pg + Blueberry vs Pg + Supernatant + Menthol	-11640000000	0.1891	No	ns	-2.313e+011 to 2.080e+011
Pg + Blueberry vs Pg + Supernatant + Cinnamon	-2550000000	0.04142	No	ns	-2.222e+011 to 2.171e+011
Pg + Blueberry vs Pg + Supernatant + Strawberry	-58560000000	0.9514	No	ns	-2.782e+011 to 1.611e+011
Pg + Blueberry vs Pg + Supernatant + Blueberry	-10570000000	0.1717	No	ns	-2.302e+011 to 2.091e+011
Pg + Supernatant vs Pg + Supernatant + Flavorless	532700000000	9.48	Yes	***	3.322e+011 to 7.332e+011
Pg + Supernatant vs Pg + Supernatant + Tobacco	522600000000	9.3	Yes	***	3.221e+011 to 7.231e+011
Pg + Supernatant vs Pg + Supernatant + Menthol	542400000000	9.651	Yes	***	3.418e+011 to 7.429e+011
Pg + Supernatant vs Pg + Supernatant + Cinnamon	551400000000	9.813	Yes	***	3.509e+011 to 7.519e+011
Pg + Supernatant vs Pg + Supernatant + Strawberry	495400000000	8.816	Yes	***	2.949e+011 to 6.959e+011
Pg + Supernatant vs Pg + Supernatant + Blueberry	543400000000	9.67	Yes	***	3.429e+011 to 7.439e+011
Pg + Supernatant + Flavorless vs Pg + Supernatant + Tobacco	-10080000000	0.1637	No	ns	-2.297e+011 to 2.096e+011
Pg + Supernatant + Flavorless vs Pg + Supernatant + Menthol	9650000000	0.1568	No	ns	-2.100e+011 to 2.293e+011
Pg + Supernatant + Flavorless vs Pg + Supernatant + Cinnamon	18740000000	0.3044	No	ns	-2.009e+011 to 2.384e+011
Pg + Supernatant + Flavorless vs Pg + Supernatant + Strawberry	-37280000000	0.6055	No	ns	-2.569e+011 to 1.824e+011
Pg + Supernatant + Flavorless vs Pg + Supernatant + Blueberry	10720000000	0.1741	No	ns	-2.089e+011 to 2.304e+011
Pg + Supernatant + Tobacco vs Pg + Supernatant + Menthol	19730000000	0.3205	No	ns	-1.999e+011 to 2.394e+011
Pg + Supernatant + Tobacco vs Pg + Supernatant + Cinnamon	28810000000	0.4681	No	ns	-1.908e+011 to 2.485e+011
Pg + Supernatant + Tobacco vs Pg + Supernatant + Strawberry	-27200000000	0.4418	No	ns	-2.468e+011 to 1.925e+011
Pg + Supernatant + Tobacco vs Pg + Supernatant + Blueberry	20800000000	0.3378	No	ns	-1.989e+011 to 2.404e+011
Pg + Supernatant + Menthol vs Pg + Supernatant + Cinnamon	9088000000	0.1476	No	ns	-2.106e+011 to 2.287e+011
Pg + Supernatant + Menthol vs Pg + Supernatant + Strawberry	-46930000000	0.7623	No	ns	-2.666e+011 to 1.727e+011
Pg + Supernatant + Menthol vs Pg + Supernatant + Blueberry	1069000000	0.01736	No	ns	-2.186e+011 to 2.207e+011
Pg + Supernatant + Cinnamon vs Pg + Supernatant + Strawberry	-56010000000	0.9099	No	ns	-2.757e+011 to 1.636e+011
Pg + Supernatant + Cinnamon vs Pg + Supernatant + Blueberry	-8019000000	0.1303	No	ns	-2.277e+011 to 2.116e+011
Pg + Supernatant + Strawberry vs Pg + Supernatant + Blueberry	47990000000	0.7797	No	ns	-1.717e+011 to 2.676e+011
