# Supplementary material for: Influence of E-Liquids and Oral Commensal Bacteria on the Growth of Porphyromonas gingivalis Planktonically and in Biofilms
Source: Dent J (Basel). 2026 Mar 17;14(3):172. doi: 10.3390/dj14030172 (PMC13025554; doi:10.3390/dj14030172)
Supplement: Supplementary file 1 [file dentistry-14-00172-s001.zip › Supplemental Tables S5.xlsx]

## Sheet: Table S5
Table S5: Quantification of E-Liquid Effects on Multispecies Biofilm Biomass via Crystal Violet Assay
	Control	5% Px	Flavorless	Tobacco	Menthol	Cinnamon	Strawberry	Blueberry
Number of values	12	12	12	12	12	12	12	12
Minimum	0.569	0.229	0.659	0.607	0.613	0.346	0.657	0.378
25% Percentile	0.7855	0.2618	0.6788	0.626	0.6425	0.5383	0.686	0.6265
Median	0.8345	0.3935	0.695	0.6745	0.6995	0.6015	0.7225	0.659
75% Percentile	0.9465	0.6183	0.7438	0.7938	0.7735	0.6228	0.766	0.7053
Maximum	1.02	0.7	0.874	0.998	0.798	0.674	0.784	0.833
Mean	0.8442	0.4391	0.7168	0.7307	0.7048	0.5771	0.7249	0.6533
Std. Deviation	0.1218	0.1927	0.05971	0.1291	0.06559	0.08616	0.0422	0.1056
Std. Error	0.03517	0.05562	0.01724	0.03726	0.01893	0.02487	0.01218	0.03049
Lower 95% CI of mean	0.7668	0.3167	0.6789	0.6487	0.6632	0.5223	0.6981	0.5861
Upper 95% CI of mean	0.9216	0.5615	0.7548	0.8127	0.7465	0.6318	0.7517	0.7204
Sum	10.13	5.269	8.602	8.768	8.458	6.925	8.699	7.839

## Sheet: Table S5 Stats
One-way analysis of variance
P value	< 0.0001
P value summary	***
Are means signif. different? (P < 0.05)	Yes
Number of groups	8
F	14.52
R square	0.536
Bartlett's test for equal variances
Bartlett's statistic (corrected)	32.99
P value	< 0.0001
P value summary	***
Do the variances differ signif. (P < 0.05)	Yes
ANOVA Table	SS	df	MS
Treatment (between columns)	1.231	7	0.1758
Residual (within columns)	1.065	88	0.01211
Total	2.296	95
Bonferroni's Multiple Comparison Test	Mean Diff.	t	Significant? P < 0.05?	Summary	95% CI of diff
Control vs 5% Px	0.4051	9.018	Yes	***	0.2604 to 0.5498
Control vs Flavorless	0.1273	2.835	No	ns	-0.01740 to 0.2721
Control vs Tobacco	0.1135	2.527	No	ns	-0.03123 to 0.2582
Control vs Menthol	0.1393	3.102	No	ns	-0.005395 to 0.2841
Control vs Cinnamon	0.2671	5.946	Yes	***	0.1224 to 0.4118
Control vs Strawberry	0.1192	2.655	No	ns	-0.02548 to 0.2640
Control vs Blueberry	0.1909	4.25	Yes	**	0.04619 to 0.3356
5% Px vs Flavorless	-0.2778	6.183	Yes	***	-0.4225 to -0.1330
5% Px vs Tobacco	-0.2916	6.491	Yes	***	-0.4363 to -0.1469
5% Px vs Menthol	-0.2658	5.916	Yes	***	-0.4105 to -0.1210
5% Px vs Cinnamon	-0.138	3.072	No	ns	-0.2827 to 0.006728
5% Px vs Strawberry	-0.2858	6.363	Yes	***	-0.4306 to -0.1411
5% Px vs Blueberry	-0.2142	4.768	Yes	***	-0.3589 to -0.06944
Flavorless vs Tobacco	-0.01383	0.308	No	ns	-0.1586 to 0.1309
Flavorless vs Menthol	0.012	0.2671	No	ns	-0.1327 to 0.1567
Flavorless vs Cinnamon	0.1398	3.111	No	ns	-0.004978 to 0.2845
Flavorless vs Strawberry	-0.008083	0.18	No	ns	-0.1528 to 0.1366
Flavorless vs Blueberry	0.06358	1.415	No	ns	-0.08114 to 0.2083
Tobacco vs Menthol	0.02583	0.5751	No	ns	-0.1189 to 0.1706
Tobacco vs Cinnamon	0.1536	3.419	Yes	*	0.008855 to 0.2983
Tobacco vs Strawberry	0.00575	0.128	No	ns	-0.1390 to 0.1505
Tobacco vs Blueberry	0.07742	1.723	No	ns	-0.06731 to 0.2221
Menthol vs Cinnamon	0.1278	2.844	No	ns	-0.01698 to 0.2725
Menthol vs Strawberry	-0.02008	0.4471	No	ns	-0.1648 to 0.1246
Menthol vs Blueberry	0.05158	1.148	No	ns	-0.09315 to 0.1963
Cinnamon vs Strawberry	-0.1478	3.291	Yes	*	-0.2926 to -0.003105
Cinnamon vs Blueberry	-0.07617	1.696	No	ns	-0.2209 to 0.06856
Strawberry vs Blueberry	0.07167	1.595	No	ns	-0.07306 to 0.2164
