# Supplementary material for: Influence of E-Liquids and Oral Commensal Bacteria on the Growth of Porphyromonas gingivalis Planktonically and in Biofilms
Source: Dent J (Basel). 2026 Mar 17;14(3):172. doi: 10.3390/dj14030172 (PMC13025554; doi:10.3390/dj14030172)
Supplement: Supplementary file 1 [file dentistry-14-00172-s001.zip › Supplemental Tables S6.xlsx]

## Sheet: Table S6A
Table S6A: Quantification of E-Liquid Effects on Multispecies Biofilm Biomass via qPCR
	Control	5% Px	Flavorless	Tobacco	Menthol	Cinnamon	Strawberry	Blueberry
Number of values	15	8	15	13	16	13	16	15
Minimum	0.4123	0.2869	0.04049	0.6556	0.3371	0.07531	0.3686	0.3383
25% Percentile	0.7149	0.4568	0.5854	1.108	0.787	0.6091	0.8621	0.6522
Median	0.9239	0.7421	0.7827	1.469	1.422	0.9556	1.223	1.205
75% Percentile	1.42	1.735	1.334	1.828	1.994	1.239	1.543	1.798
Maximum	2.033	2.658	1.734	2.987	2.467	1.997	1.929	2.372
Mean	1.057	1.069	0.8752	1.518	1.386	0.9179	1.205	1.292
Std. Deviation	0.4777	0.8249	0.506	0.6053	0.6545	0.5396	0.4588	0.6875
Std. Error	0.1233	0.2916	0.1307	0.1679	0.1636	0.1497	0.1147	0.1775
Lower 95% CI of mean	0.7928	0.3791	0.595	1.152	1.038	0.5918	0.9606	0.9108
Upper 95% CI of mean	1.322	1.758	1.155	1.884	1.735	1.244	1.45	1.672
Sum	15.86	8.549	13.13	19.73	22.18	11.93	19.28	19.37

## Sheet: Table S6A Stats
One-way analysis of variance
P value	0.0556
P value summary	ns
Are means signif. different? (P < 0.05)	No
Number of groups	8
F	2.051
R square	0.1223
Bartlett's test for equal variances
Bartlett's statistic (corrected)	6.367
P value	0.4976
P value summary	ns
Do the variances differ signif. (P < 0.05)	No
ANOVA Table	SS	df	MS
Treatment (between columns)	4.967	7	0.7096
Residual (within columns)	35.63	103	0.346
Total	40.6	110
Bonferroni's Multiple Comparison Test	Mean Diff.	t	Significant? P < 0.05?	Summary	95% CI of diff
Control vs 5% Px	-0.0114	0.04429	No	ns	-0.8373 to 0.8145
Control vs Flavorless	0.1821	0.8478	No	ns	-0.5068 to 0.8709
Control vs Tobacco	-0.4607	2.067	No	ns	-1.176 to 0.2542
Control vs Menthol	-0.3291	1.557	No	ns	-1.007 to 0.3489
Control vs Cinnamon	0.1394	0.6254	No	ns	-0.5755 to 0.8542
Control vs Strawberry	-0.1478	0.6994	No	ns	-0.8258 to 0.5302
Control vs Blueberry	-0.2343	1.091	No	ns	-0.9231 to 0.4546
5% Px vs Flavorless	0.1935	0.7514	No	ns	-0.6324 to 1.019
5% Px vs Tobacco	-0.4493	1.7	No	ns	-1.297 to 0.3984
5% Px vs Menthol	-0.3177	1.247	No	ns	-1.135 to 0.4992
5% Px vs Cinnamon	0.1508	0.5705	No	ns	-0.6969 to 0.9985
5% Px vs Strawberry	-0.1364	0.5357	No	ns	-0.9533 to 0.6804
5% Px vs Blueberry	-0.2228	0.8654	No	ns	-1.049 to 0.6031
Flavorless vs Tobacco	-0.6428	2.884	No	ns	-1.358 to 0.07208
Flavorless vs Menthol	-0.5112	2.418	No	ns	-1.189 to 0.1668
Flavorless vs Cinnamon	-0.04271	0.1916	No	ns	-0.7576 to 0.6721
Flavorless vs Strawberry	-0.3299	1.561	No	ns	-1.008 to 0.3481
Flavorless vs Blueberry	-0.4163	1.939	No	ns	-1.105 to 0.2725
Tobacco vs Menthol	0.1316	0.599	No	ns	-0.5728 to 0.8360
Tobacco vs Cinnamon	0.6001	2.601	No	ns	-0.1399 to 1.340
Tobacco vs Strawberry	0.3128	1.424	No	ns	-0.3916 to 1.017
Tobacco vs Blueberry	0.2264	1.016	No	ns	-0.4884 to 0.9413
Menthol vs Cinnamon	0.4685	2.133	No	ns	-0.2359 to 1.173
Menthol vs Strawberry	0.1813	0.8717	No	ns	-0.4857 to 0.8483
Menthol vs Blueberry	0.09487	0.4488	No	ns	-0.5831 to 0.7729
Cinnamon vs Strawberry	-0.2872	1.308	No	ns	-0.9916 to 0.4172
Cinnamon vs Blueberry	-0.3736	1.676	No	ns	-1.088 to 0.3412
Strawberry vs Blueberry	-0.08641	0.4088	No	ns	-0.7644 to 0.5916

## Sheet: Table S6B
Table S6B: Quantification of E-Liquid Effects on P. gingivalis in Multispecies Biofilm Biomass via qPCR
	Control	5% Px	Flavorless	Tobacco	Menthol	Cinnamon	Strawberry	Blueberry
Number of values	14	8	14	14	15	15	14	14
Minimum	0.373	0.1559	0.2511	0.3774	0.222	0.2788	0.3319	0.4456
25% Percentile	0.7191	0.1893	0.5383	0.5486	0.5259	0.3972	0.5308	0.7654
Median	0.8439	0.3174	0.576	1.054	1.108	0.9217	1.011	1.283
75% Percentile	1.11	0.7105	0.9098	1.682	1.708	1.892	1.819	1.813
Maximum	3.312	0.7369	1.069	3.442	3.073	2.387	3.14	3.293
Mean	1.042	0.4147	0.6836	1.27	1.22	1.043	1.266	1.39
Std. Deviation	0.7237	0.2569	0.2427	0.8906	0.828	0.7385	0.8971	0.7734
Std. Error	0.1934	0.09082	0.06486	0.238	0.2138	0.1907	0.2398	0.2067
Lower 95% CI of mean	0.6237	0.1999	0.5435	0.7559	0.761	0.6339	0.7484	0.9436
Upper 95% CI of mean	1.459	0.6294	0.8237	1.784	1.678	1.452	1.784	1.837
Sum	14.58	3.318	9.571	17.78	18.29	15.64	17.73	19.46

## Sheet: Table S6B Stats
One-way analysis of variance
P value	0.0376
P value summary	*
Are means signif. different? (P < 0.05)	Yes
Number of groups	8
F	2.233
R square	0.1352
Bartlett's test for equal variances
Bartlett's statistic (corrected)	27.72
P value	0.0002
P value summary	***
Do the variances differ signif. (P < 0.05)	Yes
ANOVA Table	SS	df	MS
Treatment (between columns)	8.412	7	1.202
Residual (within columns)	53.82	100	0.5382
Total	62.23	107
Bonferroni's Multiple Comparison Test	Mean Diff.	t	Significant? P < 0.05?	Summary	95% CI of diff
Control vs 5% Px	0.6269	1.928	No	ns	-0.4168 to 1.671
Control vs Flavorless	0.358	1.291	No	ns	-0.5321 to 1.248
Control vs Tobacco	-0.2285	0.8242	No	ns	-1.119 to 0.6615
Control vs Menthol	-0.178	0.6529	No	ns	-1.053 to 0.6971
Control vs Cinnamon	-0.001295	0.004752	No	ns	-0.8764 to 0.8738
Control vs Strawberry	-0.2248	0.8106	No	ns	-1.115 to 0.6653
Control vs Blueberry	-0.3485	1.257	No	ns	-1.239 to 0.5415
5% Px vs Flavorless	-0.2689	0.8271	No	ns	-1.313 to 0.7747
5% Px vs Tobacco	-0.8554	2.631	No	ns	-1.899 to 0.1882
5% Px vs Menthol	-0.8049	2.506	No	ns	-1.836 to 0.2261
5% Px vs Cinnamon	-0.6282	1.956	No	ns	-1.659 to 0.4028
5% Px vs Strawberry	-0.8516	2.619	No	ns	-1.895 to 0.1920
5% Px vs Blueberry	-0.9754	3	No	ns	-2.019 to 0.06824
Flavorless vs Tobacco	-0.5865	2.115	No	ns	-1.477 to 0.3035
Flavorless vs Menthol	-0.5359	1.966	No	ns	-1.411 to 0.3391
Flavorless vs Cinnamon	-0.3592	1.318	No	ns	-1.234 to 0.5158
Flavorless vs Strawberry	-0.5827	2.102	No	ns	-1.473 to 0.3073
Flavorless vs Blueberry	-0.7065	2.548	No	ns	-1.597 to 0.1835
Tobacco vs Menthol	0.05055	0.1854	No	ns	-0.8245 to 0.9256
Tobacco vs Cinnamon	0.2272	0.8335	No	ns	-0.6478 to 1.102
Tobacco vs Strawberry	0.003765	0.01358	No	ns	-0.8863 to 0.8938
Tobacco vs Blueberry	-0.12	0.4328	No	ns	-1.010 to 0.7700
Menthol vs Cinnamon	0.1767	0.6596	No	ns	-0.6832 to 1.037
Menthol vs Strawberry	-0.04679	0.1716	No	ns	-0.9219 to 0.8283
Menthol vs Blueberry	-0.1706	0.6256	No	ns	-1.046 to 0.7045
Cinnamon vs Strawberry	-0.2235	0.8197	No	ns	-1.099 to 0.6516
Cinnamon vs Blueberry	-0.3472	1.274	No	ns	-1.222 to 0.5278
Strawberry vs Blueberry	-0.1238	0.4464	No	ns	-1.014 to 0.7663
