# Supplementary material for: Influence of E-Liquids and Oral Commensal Bacteria on the Growth of Porphyromonas gingivalis Planktonically and in Biofilms
Source: Dent J (Basel). 2026 Mar 17;14(3):172. doi: 10.3390/dj14030172 (PMC13025554; doi:10.3390/dj14030172)
Supplement: Supplementary file 1 [file dentistry-14-00172-s001.zip › Supplemental Tables S7.xlsx]

## Sheet: Table S7A
Tabl S7A: Quantification of E-Liquid Effects on Commensal Streptococci in Multispecies Biofilm Biomass via CFU Counting
	Control	5% Px	Flavorless	Tobacco	Menthol	Cinnamon	Strawberry	Blueberry
Number of values	15	16	14	15	13	15	13	15
Minimum	1.211	0.448	76.37	84.47	107.1	70.98	85.13	89.73
25% Percentile	79.9	0.8445	94.68	96.59	150.9	89.73	92.35	105.8
Median	98.61	1.344	146.5	123.2	194	98.17	112.5	152.9
75% Percentile	116.5	9.025	213.9	227.4	318.2	223.4	202.8	279.8
Maximum	129.8	17.37	275.3	275.3	433.1	269.4	476.4	336.1
Mean	93.42	4.75	155.2	153.6	239.4	144.4	168.5	176.4
Std. Deviation	31.84	5.343	62.53	71.45	108.7	68.21	124.4	83.85
Std. Error	8.221	1.336	16.71	18.45	30.16	17.61	34.51	21.65
Lower 95% CI of mean	75.78	1.904	119.1	114.1	173.7	106.6	93.3	130
Upper 95% CI of mean	111	7.597	191.3	193.2	305.1	182.2	243.7	222.8
Sum	1401	76.01	2173	2304	3113	2166	2190	2646

## Sheet: Table S7A Stats
One-way analysis of variance
P value	< 0.0001
P value summary	***
Are means signif. different? (P < 0.05)	Yes
Number of groups	8
F	12.04
R square	0.4383
Bartlett's test for equal variances
Bartlett's statistic (corrected)	88.93
P value	< 0.0001
P value summary	***
Do the variances differ signif. (P < 0.05)	Yes
ANOVA Table	SS	df	MS
Treatment (between columns)	490207	7	70030
Residual (within columns)	628156	108	5816
Total	1118000	115
Bonferroni's Multiple Comparison Test	Mean Diff.	t	Significant? P < 0.05?	Summary	95% CI of diff
Control vs 5% Px	88.66	3.235	Yes	*	0.8635 to 176.5
Control vs Flavorless	-61.78	2.18	No	ns	-152.6 to 29.01
Control vs Tobacco	-60.21	2.162	No	ns	-149.4 to 29.00
Control vs Menthol	-146	5.052	Yes	***	-238.6 to -53.44
Control vs Cinnamon	-50.97	1.83	No	ns	-140.2 to 38.23
Control vs Strawberry	-75.08	2.598	No	ns	-167.7 to 17.50
Control vs Blueberry	-82.97	2.98	No	ns	-172.2 to 6.233
5% Px vs Flavorless	-150.4	5.39	Yes	***	-239.8 to -61.04
5% Px vs Tobacco	-148.9	5.431	Yes	***	-236.7 to -61.07
5% Px vs Menthol	-234.7	8.241	Yes	***	-325.9 to -143.5
5% Px vs Cinnamon	-139.6	5.094	Yes	***	-227.4 to -51.83
5% Px vs Strawberry	-163.7	5.75	Yes	***	-255.0 to -72.52
5% Px vs Blueberry	-171.6	6.262	Yes	***	-259.4 to -83.84
Flavorless vs Tobacco	1.574	0.05554	No	ns	-89.21 to 92.36
Flavorless vs Menthol	-84.23	2.867	No	ns	-178.3 to 9.866
Flavorless vs Cinnamon	10.81	0.3814	No	ns	-79.98 to 101.6
Flavorless vs Strawberry	-13.3	0.4527	No	ns	-107.4 to 80.80
Flavorless vs Blueberry	-21.19	0.7478	No	ns	-112.0 to 69.59
Tobacco vs Menthol	-85.8	2.969	No	ns	-178.4 to 6.769
Tobacco vs Cinnamon	9.235	0.3316	No	ns	-79.97 to 98.44
Tobacco vs Strawberry	-14.87	0.5146	No	ns	-107.4 to 77.70
Tobacco vs Blueberry	-22.77	0.8176	No	ns	-112.0 to 66.44
Menthol vs Cinnamon	95.04	3.289	Yes	*	2.465 to 187.6
Menthol vs Strawberry	70.93	2.371	No	ns	-24.89 to 166.8
Menthol vs Blueberry	63.04	2.181	No	ns	-29.54 to 155.6
Cinnamon vs Strawberry	-24.11	0.8342	No	ns	-116.7 to 68.47
Cinnamon vs Blueberry	-32	1.149	No	ns	-121.2 to 57.20
Strawberry vs Blueberry	-7.896	0.2732	No	ns	-100.5 to 84.68

## Sheet: Table S7B
Table S7B: Quantification of E-Liquid Effects on P. gingivalis in Multispecies Biofilm Biomass via CFU Counting
	Control	5% Px	Flavorless	Tobacco	Menthol	Cinnamon	Strawberry	Blueberry
Number of values	17	18	18	18	18	18	18	17
Minimum	60.22	0.02398	58.66	25.59	29.86	59.13	38.39	50.65
25% Percentile	83.47	0.2164	74.12	70.11	81.24	76.78	69.98	99.53
Median	101.1	1.676	115.1	98.96	136.1	95.15	84.23	115.6
75% Percentile	115	2.22	217.7	182.4	246.1	135.9	151.4	216.9
Maximum	140.3	4.056	288.5	229.9	703.4	287.4	245.5	239.6
Mean	100	1.432	142.2	118.8	187.3	114.8	109	142
Std. Deviation	20.49	1.153	77.97	61.88	158.7	55.34	60.65	61.2
Std. Error	4.97	0.2717	18.38	14.59	37.42	13.04	14.3	14.84
Lower 95% CI of mean	89.46	0.8585	103.4	88.07	108.3	87.3	78.85	110.5
Upper 95% CI of mean	110.5	2.005	181	149.6	266.2	142.3	139.2	173.4
Sum	1700	25.77	2560	2139	3371	2067	1962	2414

## Sheet: Table S7B Stats
One-way analysis of variance
P value	< 0.0001
P value summary	***
Are means signif. different? (P < 0.05)	Yes
Number of groups	8
F	8.771
R square	0.3142
Bartlett's test for equal variances
Bartlett's statistic (corrected)	187.3
P value	< 0.0001
P value summary	***
Do the variances differ signif. (P < 0.05)	Yes
ANOVA Table	SS	df	MS
Treatment (between columns)	356520	7	50931
Residual (within columns)	778107	134	5807
Total	1135000	141
Bonferroni's Multiple Comparison Test	Mean Diff.	t	Significant? P < 0.05?	Summary	95% CI of diff
Control vs 5% Px	98.57	3.825	Yes	**	16.42 to 180.7
Control vs Flavorless	-42.21	1.638	No	ns	-124.4 to 39.94
Control vs Tobacco	-18.84	0.731	No	ns	-101.0 to 63.31
Control vs Menthol	-87.26	3.386	Yes	*	-169.4 to -5.107
Control vs Cinnamon	-14.82	0.5752	No	ns	-96.97 to 67.33
Control vs Strawberry	-9.015	0.3498	No	ns	-91.16 to 73.13
Control vs Blueberry	-41.98	1.606	No	ns	-125.3 to 41.33
5% Px vs Flavorless	-140.8	5.542	Yes	***	-221.7 to -59.81
5% Px vs Tobacco	-117.4	4.622	Yes	***	-198.4 to -36.44
5% Px vs Menthol	-185.8	7.316	Yes	***	-266.8 to -104.9
5% Px vs Cinnamon	-113.4	4.464	Yes	***	-194.4 to -32.43
5% Px vs Strawberry	-107.6	4.235	Yes	**	-188.6 to -26.62
5% Px vs Blueberry	-140.6	5.454	Yes	***	-222.7 to -58.40
Flavorless vs Tobacco	23.37	0.9202	No	ns	-57.59 to 104.3
Flavorless vs Menthol	-45.04	1.773	No	ns	-126.0 to 35.92
Flavorless vs Cinnamon	27.39	1.078	No	ns	-53.58 to 108.4
Flavorless vs Strawberry	33.2	1.307	No	ns	-47.77 to 114.2
Flavorless vs Blueberry	0.2273	0.008821	No	ns	-81.92 to 82.38
Tobacco vs Menthol	-68.42	2.694	No	ns	-149.4 to 12.55
Tobacco vs Cinnamon	4.015	0.1581	No	ns	-76.95 to 84.98
Tobacco vs Strawberry	9.824	0.3868	No	ns	-71.14 to 90.79
Tobacco vs Blueberry	-23.15	0.8981	No	ns	-105.3 to 59.00
Menthol vs Cinnamon	72.43	2.852	No	ns	-8.535 to 153.4
Menthol vs Strawberry	78.24	3.08	No	ns	-2.726 to 159.2
Menthol vs Blueberry	45.27	1.757	No	ns	-36.88 to 127.4
Cinnamon vs Strawberry	5.809	0.2287	No	ns	-75.16 to 86.78
Cinnamon vs Blueberry	-27.16	1.054	No	ns	-109.3 to 54.99
Strawberry vs Blueberry	-32.97	1.279	No	ns	-115.1 to 49.18
